# Supplementary material for: Identifying the influencing factors for cataract surgery uptake in Malaysia
Source: PLoS One. 2025 Sep 12;20(9):e0319123. doi: 10.1371/journal.pone.0319123 (PMC12431209; doi:10.1371/journal.pone.0319123)
Supplement: S1 Data — (XLSX) [file pone.0319123.s001.xlsx]

## Sheet: IOV_Zone 1
Data Collector Team	Participant Number	C1	C2	C3	C4	C5	C6	C7	C8	C9	C10	C11	C12	C13	C14	C15	C16	C17	C18	C19	C20	C21	C22
S3	1	2	1	1	1	1	2	1	4	4	5	1	5	3	5	3	1	3	3	3	4	2	2
S2	4	1	1	1	2	1	1	3	1	4	4	4	5	5	5	1	1	1	1	1	4	1	1
S6	1	2	1	1	1	1	2	1	5	2	5	3	5	3	5	3	2	3	3	3	4	2	2
S4	1	2	1	1	1	1	2	1	5	5	5	3	5	3	5	3	2	3	3	3	4	2	2
S1	1	2	1	1	1	1	2	1	5	4	5	3	4	3	5	3	2	3	3	3	4	2	2
S2	3	1	1	1	1	1	1	3	1	1	4	2	5	5	4	1	1	1	2	2	1	3	1
S5	1	2	1	1	1	1	2	1	5	1	5	3	5	3	5	3	1	3	3	3	4	2	1
S1	3	1	1	1	1	1	1	4	2	2	4	2	4	4	4	2	2	2	2	2	2	2	2
S6	3	1	1	1	1	1	1	4	2	2	1	2	4	4	4	1	1	2	2	2	2	2	1
S2	5	3	3	2	2	1	2	2	2	4	4	3	4	4	4	2	2	3	3	1	2	2	2
S5	3	1	1	1	1	1	1	2	4	2	4	2	4	4	4	1	1	2	2	2	2	3	1
S6	4	3	1	1	1	1	1	1	1	5	5	5	5	5	5	1	1	1	1	1	4	1	1
S1	4	3	1	1	1	1	1	2	1	5	5	4	5	5	5	1	1	1	1	1	4	1	1
S4	3	1	1	1	1	1	2	4	2	2	1	2	4	4	4	1	1	1	1	2	1	3	1
S3	3	1	1	1	1	1	2	4	4	2	4	2	4	4	4	1	1	4	1	2	1	3	1
S6	5	3	3	2	3	1	2	4	4	4	4	3	2	4	4	2	2	3	3	1	2	2	2
S5	4	1	1	1	1	1	1	4	1	1	5	2	5	4	5	1	1	1	1	1	4	3	1
S3	4	3	1	1	1	1	1	5	1	5	5	5	5	5	5	1	1	1	1	1	4	1	1
S4	4	3	1	1	1	1	1	5	1	4	4	2	5	4	5	1	1	2	2	1	4	2	1
S2	7	2	1	1	2	2	3	2	2	4	4	4	4	4	4	2	2	3	3	2	1	3	1
S6	6	2	1	1	1	1	1	1	2	1	5	4	1	2	2	1	1	3	4	4	4	1	1
S1	5	3	1	2	3	1	2	2	2	4	4	3	2	3	4	2	2	3	3	1	2	2	2
S5	5	2	1	2	2	1	2	4	2	4	4	3	2	3	4	1	1	3	3	1	2	2	1
S3	5	3	1	2	3	1	2	4	2	4	4	3	2	4	4	2	2	3	3	1	2	2	2
S1	6	1	1	1	1	1	1	2	2	4	3	2	4	4	4	2	2	3	4	4	4	2	2
S2	1	2	3	2	1	2	2	1	5	5	5	3	5	3	5	3	2	3	3	3	4	2	2
S4	5	3	3	2	2	1	2	4	5	3	5	3	4	3	5	2	2	3	3	1	2	2	2
S6	7	2	3	1	2	2	3	2	2	4	4	4	4	4	4	2	2	3	3	3	3	3	2
S2	9	1	1	2	2	3	2	2	3	3	4	3	4	3	3	2	1	3	3	2	4	3	1
S3	6	1	2	1	1	2	1	2	2	1	5	2	5	3	5	1	1	3	4	4	3	1	1
S4	6	1	1	1	1	1	1	1	1	3	1	1	4	4	2	1	1	3	3	4	1	1	1
S1	7	2	2	1	2	2	3	2	2	4	4	2	4	4	4	2	2	3	3	3	1	3	1
S6	8	1	1	2	2	2	1	2	2	2	3	2	4	2	4	2	2	3	3	3	2	2	1
S3	7	3	3	1	2	2	3	2	4	4	4	4	4	4	4	1	2	3	3	3	3	3	1
S1	8	2	2	2	2	2	1	2	2	2	3	2	3	2	4	2	2	3	3	3	2	2	2
S4	7	2	2	1	2	2	1	2	2	4	4	4	4	4	4	2	1	3	3	3	3	3	1
S5	6	1	1	1	1	1	1	1	5	5	2	2	5	4	5	1	1	4	4	4	4	1	1
S5	7	2	2	1	2	2	3	2	2	4	4	4	4	4	4	2	2	3	3	3	1	4	1
S2	6	1	1	1	1	1	1	1	4	4	3	2	4	3	3	1	1	4	4	4	4	1	1
S3	8	2	1	2	2	2	1	2	2	2	4	2	5	2	5	1	1	4	4	1	1	1	1
S6	9	1	1	1	2	2	2	3	5	1	5	5	5	5	5	1	1	3	3	2	4	3	1
S4	8	2	2	2	2	2	1	2	2	2	2	2	2	2	4	2	2	3	3	3	2	2	2
S3	9	1	1	2	2	2	2	3	5	5	5	5	5	5	5	1	2	3	3	2	4	3	2
S5	8	1	1	2	2	2	1	2	2	2	3	2	3	2	4	2	2	4	3	2	2	1	1
S5	9	1	1	2	2	2	2	3	3	4	5	5	5	3	5	1	1	1	1	3	4	4	1
S4	9	1	1	2	2	2	2	3	3	5	5	5	5	5	5	1	2	3	3	2	4	3	1
S1	9	1	1	2	2	2	2	3	2	5	5	3	5	3	5	2	2	3	3	2	4	3	2
S2	8	3	2	2	2	2	1	1	1	1	3	1	5	1	5	1	1	3	3	3	1	1	1
S2	12	1	3	1	1	1	1	2	2	2	4	2	4	5	5	2	2	4	3	1	1	1	1
S1	11	1	1	1	1	1	1	3	2	4	4	2	4	4	5	2	2	2	2	2	2	1	1
S5	11	1	1	1	1	1	1	5	1	5	5	2	5	5	5	2	2	2	2	2	2	1	1
S6	11	1	1	1	1	1	1	5	1	5	5	2	5	5	5	2	2	2	2	2	2	1	1
S1	12	1	3	1	1	1	1	2	2	2	4	2	5	5	5	1	2	4	3	1	1	1	1
S2	11	1	1	1	1	1	1	4	2	2	5	2	5	5	5	2	2	2	2	2	1	1	1
S5	12	1	3	1	1	1	1	2	2	4	4	2	4	5	5	2	2	4	3	1	1	1	1
S6	12	1	1	1	1	1	1	2	2	4	4	1	4	5	5	2	2	4	3	1	1	1	1
S6	13	1	1	1	1	1	1	4	1	4	5	1	4	5	5	3	2	3	3	2	2	1	2
S2	19	1	1	1	1	1	1	3	2	2	5	2	4	4	4	2	2	1	1	1	1	1	1
S1	13	1	1	1	1	1	1	4	2	4	5	1	4	5	5	3	2	3	3	2	1	1	2
S3	11	1	1	1	1	1	1	5	1	2	5	2	5	5	5	2	2	2	2	2	2	1	1
S1	14	1	1	2	1	1	1	4	2	4	4	2	4	4	4	1	1	3	3	3	1	1	3
S5	13	1	1	1	1	1	1	4	1	4	5	1	4	5	5	3	2	3	3	2	1	1	2
S4	11	1	1	1	1	1	1	4	2	2	4	1	5	5	5	2	1	1	2	1	1	1	1
S3	12	1	3	1	1	1	1	2	2	4	4	1	4	5	5	2	2	4	3	1	1	1	1
S5	14	1	1	2	1	1	1	4	2	4	4	2	4	4	4	1	1	3	3	3	1	1	3
S2	21	1	1	1	1	1	1	5	1	1	1	1	1	5	5	1	1	3	3	3	1	1	1
S1	15	1	2	2	2	2	2	4	2	2	3	4	4	4	4	2	3	4	4	4	4	4	4
S4	12	1	3	1	1	1	1	2	2	4	4	1	4	5	5	2	1	4	3	1	1	1	1
S5	15	1	1	1	2	2	2	1	5	5	5	5	5	5	5	1	3	4	4	4	4	3	1
S6	14	1	1	2	1	1	1	4	4	4	4	2	4	4	4	1	1	3	3	3	1	1	3
S1	16	1	1	1	1	1	1	4	2	2	4	2	4	4	4	2	1	2	3	2	3	1	1
S2	13	1	1	1	1	1	1	4	1	4	5	1	4	5	5	5	3	3	3	2	2	1	2
S5	16	1	1	1	1	1	1	4	2	4	4	2	4	4	4	2	2	3	3	2	3	2	2
S3	13	1	1	1	1	1	1	4	1	4	5	1	4	5	5	3	2	3	3	2	2	1	2
S6	15	1	2	1	2	2	2	4	1	1	5	4	4	3	4	1	1	4	4	4	4	3	2
S4	13	1	1	3	1	1	1	4	1	4	5	1	4	5	5	3	2	3	3	2	2	1	2
S2	16	1	1	1	1	1	1	4	2	4	4	2	4	4	4	2	2	3	3	2	3	2	2
S1	17	1	1	1	1	1	1	1	5	5	5	1	5	5	1	1	5	4	1	1	1	1	2
S3	14	1	1	2	1	1	1	5	1	4	5	1	4	4	4	1	1	3	3	3	1	1	2
S6	16	1	1	1	1	1	1	3	2	2	4	2	4	3	4	1	1	2	3	2	3	1	1
S2	17	1	1	1	1	1	1	1	5	5	5	1	5	5	2	1	1	4	1	1	1	1	1
S5	17	1	1	1	1	1	1	1	5	4	5	1	5	5	2	1	5	4	1	1	1	1	1
S3	15	1	2	1	2	2	2	1	1	3	3	5	4	3	5	2	1	3	4	4	4	3	1
S2	14	1	1	2	1	1	1	4	2	4	4	2	4	4	4	1	1	3	3	3	1	1	3
S6	17	1	1	1	1	1	1	1	5	5	5	1	4	5	2	1	1	4	1	1	1	1	1
S1	18	2	2	2	2	2	1	2	2	2	2	4	2	4	2	2	2	4	3	4	2	2	2
S3	16	1	1	1	1	1	1	4	2	2	4	2	4	4	4	2	2	3	2	1	3	1	1
S2	20	1	2	2	2	1	1	5	5	5	1	3	3	5	1	5	1	2	2	4	4	1	1
S5	18	2	2	3	1	1	1	2	2	2	2	3	2	4	2	2	2	4	3	4	4	2	2
S6	18	2	2	2	2	2	1	2	2	2	2	3	2	4	2	2	2	4	3	4	2	2	2
S3	17	1	1	1	1	1	1	1	5	5	5	1	5	5	2	1	1	4	1	1	1	1	1
S5	19	1	1	1	1	1	1	4	2	2	4	2	2	4	4	2	2	2	2	2	2	2	2
S6	19	1	1	1	1	1	1	2	2	2	4	2	5	4	4	1	1	2	2	2	1	1	1
S4	14	1	1	2	1	1	1	5	1	3	4	1	4	5	5	1	1	3	3	2	1	1	3
S1	19	1	1	1	1	1	1	2	2	2	4	1	5	5	5	2	2	2	2	2	1	1	1
S6	20	1	1	2	2	2	2	1	1	1	2	3	3	3	5	1	4	4	4	4	3	3	2
S2	22	1	3	1	1	1	1	5	1	1	5	1	5	5	5	1	5	4	1	1	1	1	1
S5	20	3	3	2	3	3	3	4	4	4	4	3	4	3	1	5	5	1	4	4	4	4	2
S6	21	1	1	1	1	1	1	3	1	3	4	1	4	5	5	1	1	3	3	3	1	1	1
S3	18	1	2	2	2	2	1	2	2	2	2	4	2	4	2	2	2	4	3	4	2	2	2
S3	19	1	1	1	1	1	1	2	2	4	5	2	5	5	5	1	1	2	2	2	1	1	1
S4	15	1	2	1	2	2	2	2	4	4	3	3	3	3	4	2	2	4	4	4	4	2	1
S5	21	1	1	1	1	1	1	5	1	5	5	1	5	5	5	1	1	3	2	3	1	2	1
S6	22	1	3	1	1	1	1	5	1	1	5	1	5	5	5	1	5	4	1	1	1	1	1
S2	18	2	2	2	2	2	1	2	2	2	2	4	2	4	2	2	2	4	3	4	2	2	2
S3	20	1	1	3	2	3	2	5	5	4	5	1	2	2	2	3	3	4	4	4	4	2	1
S1	20	1	3	1	3	1	2	2	2	3	2	2	5	5	5	2	2	4	3	1	3	2	2
S4	16	1	1	1	1	1	1	4	4	4	4	2	4	4	4	2	2	3	3	2	3	2	2
S3	21	1	1	1	1	1	1	5	5	4	4	1	3	5	5	1	1	3	3	3	1	1	1
S1	21	1	1	1	1	1	1	5	1	4	3	1	4	5	5	1	1	3	3	3	1	2	1
S4	17	1	1	1	1	1	1	1	1	5	5	1	5	4	2	1	1	4	1	1	1	1	1
S2	24	1	1	1	1	1	1	4	4	5	4	3	3	5	5	2	2	3	2	1	1	2	2
S3	22	1	3	1	1	1	1	5	1	5	5	1	5	5	5	1	5	4	1	1	1	1	1
S1	22	1	3	1	1	1	1	5	1	1	5	1	5	5	5	1	5	4	1	1	4	1	1
S4	18	2	2	2	2	2	1	2	2	2	2	4	2	4	2	2	2	4	3	4	2	2	2
S6	23	1	2	1	1	1	1	2	4	2	2	1	3	4	5	4	3	4	3	4	2	2	4
S5	22	1	3	1	1	1	1	5	1	1	5	1	5	5	5	1	5	4	1	1	1	1	1
S4	19	1	1	1	1	1	1	2	2	2	5	2	5	5	5	1	1	2	2	2	1	1	1
S4	20	1	1	3	3	2	2	1	1	5	5	2	2	3	4	5	5	4	3	1	1	2	2
S4	21	1	1	1	1	1	1	5	4	3	4	1	5	5	5	1	1	3	3	3	1	2	1
S2	23	1	2	1	1	1	1	2	2	3	2	1	4	4	5	4	3	4	4	4	3	4	4
S5	23	1	2	1	1	1	1	2	2	3	2	1	3	3	5	4	4	4	4	4	3	4	4
S1	23	1	2	1	1	1	1	2	2	3	2	1	3	3	5	4	4	4	4	4	3	4	4
S4	22	1	3	1	1	1	1	5	1	1	5	1	5	5	5	1	5	4	1	1	1	1	1
S3	23	1	1	1	1	1	1	2	2	3	2	1	2	3	5	4	4	4	4	4	4	4	4
S1	24	1	1	1	1	1	1	2	4	5	5	3	4	5	5	2	2	3	1	1	1	2	2
S5	24	1	1	1	1	1	1	2	4	5	5	3	4	5	5	2	2	3	1	1	1	2	1
S4	23	1	2	1	1	1	1	2	2	3	2	1	3	4	5	4	4	4	4	4	4	4	4
S3	24	1	1	1	1	2	2	5	5	5	5	3	5	5	5	1	1	3	3	2	1	2	1
S2	15	1	2	1	2	2	2	2	2	4	5	2	5	5	5	1	1	4	4	4	4	1	1
S6	24	1	1	1	1	1	1	2	2	5	5	3	4	5	5	2	2	3	2	1	1	2	2
S4	24	1	1	1	1	1	1	2	4	5	5	3	4	5	5	2	2	3	2	1	1	2	1

## Sheet: IOV_Zone 2
Data Collector Team	Participant Number	C1	C2	C3	C4	C5	C6	C7	C8	C9	C10	C11	C12	C13	C14	C15	C16	C17	C18	C19	C20	C21	C22
P2	1	1	2	3	3	2	3	4	1	2	3	1	4	3	1	1	1	4	4	3	1	3	1
K1	1	1	1	2	2	2	2	5	1	4	2	2	4	3	1	1	1	4	4	4	1	1	1
P1	1	1	1	2	2	2	2	2	2	5	2	1	1	2	2	1	1	4	4	4	1	2	1
T1	1	1	2	2	2	2	2	4	1	4	2	3	4	5	2	1	1	4	4	4	1	4	1
T2	1	1	2	3	2	2	2	5	1	5	3	3	5	3	1	1	1	4	4	4	1	2	1
K2	1	1	1	2	2	2	2	4	2	2	2	3	5	4	2	1	1	4	4	4	1	2	1
P1	2	1	1	1	1	1	1	5	1	4	1	1	4	5	5	1	1	4	4	4	1	1	1
K2	2	1	1	1	1	1	1	5	1	5	4	2	4	4	4	2	2	4	4	4	1	1	1
P2	2	1	1	1	1	1	1	5	2	2	2	1	1	5	1	1	1	4	4	4	1	3	1
K1	2	1	1	1	1	1	1	5	1	5	5	1	1	5	1	1	1	4	4	4	1	1	1
T2	2	1	1	1	1	1	1	5	5	5	4	1	1	5	1	1	1	4	4	4	1	1	1
T1	2	1	1	1	1	1	1	4	2	2	4	2	4	2	2	2	2	2	4	4	2	2	2
K2	3	2	1	1	1	1	1	5	2	4	1	1	5	5	4	1	1	3	3	1	2	1	1
P1	3	1	1	1	1	1	1	5	1	2	5	1	5	5	5	1	1	2	2	1	2	1	1
T2	3	1	1	1	1	1	1	1	5	5	1	1	5	5	5	1	1	3	2	1	1	1	1
T1	3	1	1	1	1	1	1	5	1	4	4	1	5	5	5	1	1	1	2	1	1	1	1
P2	3	1	1	1	1	1	1	5	1	4	5	1	5	5	1	1	1	3	2	2	4	1	1
K1	3	1	1	1	1	1	1	5	1	5	5	1	1	1	1	2	1	3	3	2	3	1	2
T1	4	3	1	1	3	1	2	2	4	5	2	1	2	5	5	1	1	2	4	4	1	2	1
T2	4	3	1	1	1	1	1	1	5	5	5	1	5	5	5	1	1	4	4	4	1	1	1
K1	4	2	2	2	1	1	1	4	2	4	4	2	4	4	4	2	2	3	3	4	1	2	2
P2	4	2	1	2	2	1	1	1	2	5	5	1	4	5	2	1	1	4	4	4	2	1	2
P1	4	3	1	1	1	2	1	2	4	4	5	1	5	5	5	1	1	4	4	4	2	1	1
K2	4	3	2	3	1	1	1	2	2	4	4	2	4	4	4	2	2	1	4	4	4	1	1
K1	5	1	1	1	1	1	1	5	1	5	5	1	2	5	5	1	1	1	4	2	1	1	1
P2	5	1	1	1	1	1	1	5	4	2	5	1	1	3	1	1	1	3	4	1	1	3	1
K2	5	1	1	1	1	1	1	5	1	5	5	2	5	4	1	1	1	4	4	1	1	2	1
P1	5	1	1	1	1	1	1	5	1	5	5	1	4	5	2	1	1	4	4	1	1	2	1
T2	5	1	1	1	1	1	1	5	5	4	5	1	1	2	2	1	1	3	4	1	1	2	1
T1	5	1	1	1	1	1	1	5	1	1	4	1	2	5	2	1	1	4	4	1	1	1	1
T2	6	1	1	2	2	1	1	5	5	5	1	1	1	3	5	1	1	3	3	3	1	1	1
P1	6	1	1	2	1	1	1	2	3	5	5	1	5	3	5	1	1	4	4	1	1	2	2
K1	6	1	1	2	1	1	1	5	1	5	5	1	5	5	5	1	2	4	4	3	2	1	1
K2	6	1	1	2	1	1	1	5	5	5	5	2	5	2	5	1	1	3	4	2	1	2	1
T1	6	1	1	2	1	1	1	5	1	5	5	1	5	5	5	1	2	3	4	3	3	3	1
P2	6	1	1	2	1	1	1	5	2	2	4	1	5	5	5	1	1	3	3	2	2	2	1
P1	8	1	1	1	1	1	1	3	4	4	5	1	4	5	5	1	1	2	4	4	1	2	1
T1	8	1	1	1	1	1	1	5	1	1	1	1	5	5	1	1	1	4	4	4	1	1	2
T2	8	2	1	1	3	1	1	2	4	4	5	1	5	5	3	1	1	1	1	1	1	1	1
P2	8	1	1	1	1	1	1	2	2	5	5	1	4	5	2	1	1	1	2	2	1	1	1
K1	8	1	1	1	1	1	1	4	2	4	4	1	5	5	2	1	2	3	3	3	1	1	1
K2	8	1	1	1	1	1	1	4	2	4	4	1	5	5	2	1	1	3	3	3	1	1	1
P1	9	2	1	1	1	1	1	2	2	2	5	2	5	5	3	1	1	3	1	1	1	1	1
T1	9	2	1	1	1	1	1	2	2	5	5	1	5	5	3	1	1	1	1	1	1	1	1
T2	9	2	1	1	3	1	1	2	4	4	5	1	5	5	3	1	1	1	1	1	1	1	1
P2	9	2	1	1	1	1	1	2	2	5	5	1	5	5	3	1	1	1	1	1	1	1	1
K1	9	2	1	1	1	1	1	2	2	5	5	1	5	5	3	1	1	1	1	1	1	1	1
K2	9	2	1	1	2	1	1	2	5	5	5	1	5	5	3	1	1	1	1	1	1	1	1
K2	10	1	1	1	1	1	1	4	2	4	5	1	4	5	5	3	2	3	2	2	2	1	2
K1	10	1	1	1	1	1	1	4	2	4	5	1	4	5	5	3	2	3	2	2	2	1	2
P1	10	1	1	1	1	1	1	4	2	4	5	1	4	5	5	3	2	3	2	2	2	1	2
P2	10	1	1	1	1	1	1	4	2	4	5	1	4	5	5	3	2	3	2	2	2	1	2
T1	10	1	1	1	1	1	1	4	2	4	5	1	4	5	5	3	2	3	2	2	2	1	2
T2	10	1	1	1	1	1	1	4	2	4	5	1	4	5	5	3	2	3	2	2	2	1	1
P1	11	1	1	1	1	1	1	2	2	4	5	2	5	5	5	1	1	1	1	1	1	1	2
P2	11	1	1	1	1	1	1	2	3	4	5	1	5	5	5	1	1	1	1	1	1	1	2
K2	11	1	1	1	1	1	1	3	2	5	5	1	5	5	5	1	1	1	1	1	1	1	1
T2	11	1	1	1	1	1	1	1	3	5	5	1	5	5	5	1	1	1	1	1	1	1	2
T1	11	1	1	1	1	1	1	2	3	5	5	1	5	5	5	1	1	1	1	1	1	1	1
K1	11	1	1	1	1	1	1	3	2	5	5	1	5	5	5	1	1	1	1	1	1	1	2
K1	13	1	1	1	1	1	1	5	1	4	2	1	5	5	5	1	1	1	2	2	1	1	1
T1	13	1	1	1	1	1	1	5	1	5	5	1	5	5	5	1	1	1	1	1	1	1	1
P2	13	1	1	1	1	1	1	5	1	5	5	1	5	5	5	1	1	1	1	1	1	1	1
T2	13	1	1	1	1	1	1	5	1	5	5	1	5	5	5	1	1	1	1	1	1	1	1
P1	13	1	1	1	1	1	1	5	1	5	5	1	5	5	5	1	1	1	1	1	1	1	3
K2	13	1	1	1	1	1	1	5	1	5	5	1	5	5	5	1	1	1	1	1	1	1	1
T2	16	1	1	1	1	1	1	5	1	1	4	2	4	5	2	1	1	3	4	1	1	1	1
K2	16	1	1	1	1	1	1	5	2	5	5	2	5	5	5	1	1	3	4	1	1	1	1
K1	16	1	1	1	1	1	1	4	4	4	5	2	5	4	4	1	1	4	4	1	1	1	1
T1	16	1	1	1	1	1	1	5	5	2	5	1	5	5	5	1	1	4	3	1	1	1	1
P1	16	1	1	1	1	1	1	5	1	2	5	1	5	5	5	1	1	4	3	1	1	1	1
P2	16	1	1	1	1	1	1	4	4	2	5	1	5	5	5	1	1	4	3	1	1	1	1
K2	17	1	3	1	1	1	1	4	2	5	5	2	5	5	5	2	2	2	3	2	1	2	1
T1	17	1	3	1	1	1	1	5	1	5	5	2	4	5	5	2	2	2	3	2	2	2	1
P2	17	1	3	1	1	1	1	5	1	5	5	2	4	5	5	2	2	2	3	2	2	2	1
K1	17	1	3	1	1	1	1	5	1	5	5	2	4	5	5	2	2	2	3	2	2	2	1
P1	17	1	3	1	1	1	1	5	1	5	5	2	4	5	5	2	2	2	3	2	2	2	1
T2	17	1	3	1	1	1	1	5	1	5	5	2	4	5	5	2	2	2	3	2	2	2	1
K1	18	1	1	1	1	1	1	2	2	4	5	1	4	4	4	2	2	3	3	2	2	2	2
K2	18	1	1	1	1	1	1	2	2	5	5	2	5	4	5	2	2	3	2	2	2	2	2
T1	18	1	1	1	1	1	1	2	2	5	5	2	5	4	5	1	2	3	2	2	2	2	2
T2	18	1	1	1	1	1	1	1	2	5	5	2	5	5	5	1	1	3	2	1	1	1	1
P2	18	1	1	1	1	1	1	2	2	4	5	1	4	5	5	2	2	3	2	2	2	2	2
P1	18	1	1	1	1	1	1	2	4	4	5	2	5	5	5	2	2	3	2	2	2	2	2
K2	19	1	1	1	1	1	1	5	1	5	5	1	5	5	5	1	1	1	1	1	4	1	1
T1	19	1	1	1	1	1	1	5	1	1	5	1	5	5	5	1	1	1	1	1	1	1	1
T2	19	1	1	1	1	1	1	5	1	5	5	1	5	5	5	1	1	1	1	1	1	1	1
P1	19	1	1	1	1	1	1	5	1	1	5	1	5	5	5	1	1	1	1	1	1	1	1
K1	19	1	1	1	1	1	1	5	1	1	5	1	5	5	5	1	1	1	1	1	1	1	1
P2	19	1	1	1	1	1	1	5	1	1	5	1	5	5	5	1	1	1	1	1	1	1	1
P1	20	1	1	1	1	1	1	4	2	2	5	2	5	5	5	1	1	1	3	1	1	1	1
K2	20	1	1	1	1	1	1	4	2	5	4	2	4	5	5	1	1	1	1	1	1	1	1
T1	20	1	1	1	1	1	1	4	2	4	5	2	5	5	5	1	1	1	1	1	1	1	1
T2	20	1	1	1	1	1	1	4	4	2	5	1	5	5	5	1	1	1	1	1	1	1	1
P2	20	1	1	1	1	1	1	4	2	1	5	2	5	5	5	1	1	1	1	1	1	1	1
K1	20	1	1	1	1	1	1	4	2	1	5	2	5	5	5	1	1	1	1	1	1	1	1
P1	22	1	1	1	1	1	1	5	1	5	5	1	5	5	5	1	1	3	1	3	1	1	2
K1	22	1	1	1	1	1	1	2	2	5	5	1	4	4	4	1	1	3	2	3	2	1	2
T2	22	1	1	1	1	1	1	5	1	5	5	1	5	5	5	1	1	3	3	3	1	1	1
T1	22	1	1	1	1	1	1	5	5	5	5	1	5	5	5	1	1	3	2	3	1	1	1
K2	22	1	1	1	1	1	1	5	1	5	5	1	5	5	4	1	1	3	3	3	1	1	1
P2	22	1	1	1	1	1	1	5	5	5	5	1	5	5	4	1	1	3	3	3	1	1	1
T1	23	1	1	1	1	1	1	4	2	5	5	1	4	5	5	1	2	3	2	1	1	1	1
K1	23	1	1	1	1	1	1	4	2	4	5	1	5	5	5	2	2	3	2	1	1	1	1
K2	23	1	1	1	1	1	1	4	2	4	5	1	5	5	5	1	2	3	2	1	1	1	1
P1	23	1	1	1	1	1	1	4	2	5	5	1	5	5	5	1	2	3	2	1	1	1	1
T2	23	1	1	1	1	1	1	4	2	5	5	1	5	5	5	1	2	3	2	1	1	1	1
P2	23	1	1	1	1	1	1	4	1	5	5	1	5	5	5	1	2	3	2	1	1	1	1
T2	24	3	1	1	1	1	1	5	1	5	5	1	5	5	5	1	1	3	2	1	1	1	1
K2	24	1	1	1	1	2	1	5	2	2	5	1	5	5	5	1	1	1	1	1	1	1	1
P1	24	3	1	1	1	1	1	5	1	1	5	1	5	5	5	1	1	1	1	1	1	1	3
P2	24	3	1	1	1	1	1	4	2	1	5	1	5	5	5	1	1	1	1	1	1	1	1
T1	24	3	1	1	1	1	1	5	5	1	5	1	5	5	5	1	1	1	1	1	1	1	1
K1	24	3	1	1	1	1	1	5	2	2	5	1	5	5	5	2	2	1	1	1	1	1	1
P1	25	3	1	2	2	2	2	2	1	3	4	2	4	5	3	1	1	4	2	2	1	2	1
P2	25	3	1	2	2	2	2	2	2	4	4	2	4	4	3	1	2	4	4	2	2	2	2
T1	25	3	1	2	2	2	2	2	2	4	4	2	4	4	3	2	2	4	4	2	2	2	2
K1	25	3	1	2	2	2	2	2	2	4	4	2	4	4	3	2	2	4	4	2	2	2	2
T2	25	1	1	3	2	2	2	2	2	4	4	1	4	4	3	2	2	4	4	2	1	2	1
K2	25	1	1	2	2	2	2	2	2	4	4	2	4	4	3	2	2	4	4	2	2	2	2

## Sheet: RAAB_Zone 1&2
Region	Participant ID	Marital	Occupation	Education	Household number	Income	C1	C2	C3	C4	C5	C6	C7	C8	C9	C10	C11	C12	C13	C14	C15	C16	C17	C18	C19	C20	C21	C22	acuity_test_distance	spectacles_used_distance	spectacles_age_distance	spectacles_used_near	right_distance_acuity_uncorrected	left_distance_acuity_uncorrected	right_distance_acuity_corrected	left_distance_acuity_corrected	right_distance_acuity_presenting	left_distance_acuity_presenting	right_distance_acuity_pinhole	left_distance_acuity_pinhole	lens_status_right	lens_status_left	poor_vision_cause_right	poor_vision_cause_left	poor_vision_cause_principle	sep_food_adequacy	sep_income_sufficiency	surgery_none_reason_1	surgery_none_reason_2
1	1	1	3	2	4	2	1	1	2	1	1	1	3	1	3	1	1	2	1	5	4	4	4	4	4	3	2	3	3	TRUE	spectacles_age_over_5	TRUE	0.3	3	0.3	3	0.3	3	0.3	3	1	2	12	1	13			1	7
1	2	1	3	1	2	1	3	1	3	1	1	1	5	1	5	5	1	5	5	5	1	1	4	4	4	1	1	1	3	FALSE		FALSE	0.3	0.3			0.3	0.3	0.3	0.3	4	4	13	13	13
1	3	1	3	2	4	2	1	1	1	2	1	1	2	2	2	2	2	2	4	2	2	2	2	3	4	2	3	2	3	FALSE		FALSE	1	0.3			1	0.3	1	0.3	2	1	2	13	13			1
1	4	1	2	1	3	3	1	1	1	3	3	3	4	4	2	2	2	4	3	4	2	2	3	2	4	3	2	2	3	FALSE		TRUE	1.3	0.3			1.3	0.3	1	0.3	2	1	2	13	13			1
1	5	1	3	2	5	2	2	1	1	1	2	1	2	3	4	4	2	4	4	3	2	2	3	4	4	2	2	2	3	FALSE		FALSE	0.3	3			0.3	3	0.3	3	1	2	13	2	13			2	3
1	6	1	3	1	6	2	2	1	1	2	2	3	2	4	2	2	2	2	4	3	2	2	4	4	4	3	3	2	3	FALSE		FALSE	0.3	1			0.3	1	0.3	1	1	2	13	2	13			5
1	7	1	3	0	8	1	2	3	1	2	2	2	4	2	2	2	2	3	3	3	2	4	4	4	4	2	4	3	3	FALSE		FALSE	1	1			1	1	1	0.47	2	2	2	2	poor_vision_cause_cataract_untreated			1
1	8	1	3	1	4	2	1	1	1	1	1	1	2	2	2	2	2	4	4	2	2	2	4	4	4	2	2	2	3	FALSE		FALSE	0.3	1.8			0.3	1.8	0.3	1.8	1	2	13	2	13			7
1	9	1	3	1	4	2	1	1	2	1	1	1	2	4	4	4	2	4	4	2	2	2	3	3	2	2	3	2	3	FALSE		FALSE	1.3	1.8			1.3	1.8	0.3	1.8	1	1	1	9	poor_vision_cause_uncorrected_refractive_error
1	10	1	3	1	2	1	2	1	2	2	2	1	2	4	2	2	4	2	3	3	2	2	4	4	4	2	3	3	3	FALSE		FALSE	3	1			3	1	3	0.3	2	1	2	1	poor_vision_cause_uncorrected_refractive_error			3	5
1	11	1	3	2	2	1	1	1	2	2	2	1	1	4	2	2	2	4	2	3	2	2	4	4	4	3	3	3	3	FALSE		FALSE	1.8	4			1.8	4	1.8	4	2	2	2	2	poor_vision_cause_cataract_untreated			3	6
1	12	1	3	1	2	1	2	2	2	2	2	1	4	2	4	3	3	4	4	3	2	2	4	4	4	3	3	3	3	FALSE		FALSE	1	1.3			1	1.3	0.3	0.47	1	2	1	2	poor_vision_cause_uncorrected_refractive_error			3	6
1	13	1	3	1	5	2	2	2	2	2	2	1	4	2	4	2	2	4	4	4	2	2	4	4	4	3	3	3	3	FALSE		FALSE	1	1			1	1	1	1	2	2	2	2	poor_vision_cause_cataract_untreated			1	2
1	14	1	3	1	3	1	2	2	1	2	2	1	2	2	4	4	3	3	4	3	2	2	4	4	4	2	3	3	3	FALSE		FALSE	1	3			1	3	1	3	2	2	2	2	poor_vision_cause_cataract_untreated			6
1	15	1	3	1	3	2	2	2	2	2	2	1	2	4	2	2	3	3	4	3	2	2	4	4	4	3	3	3	3	TRUE	spectacles_age_2_5	FALSE	1.8	1.8	1	1.3	1	1.3	1	1	2	2	2	2	poor_vision_cause_cataract_untreated			7
1	16	1	3	1	3	2	2	2	2	2	2	2	4	2	2	2	3	3	4	3	2	2	4	4	4	3	3	3	3	FALSE		FALSE	0.47	1			0.47	1	0.47	1	2	2	2	2	poor_vision_cause_cataract_untreated			1
1	17	1	3	3	2	3	1	1	1	1	1	1	4	1	4	4	2	4	4	2	3	2	2	2	2	2	2	1	3	FALSE		FALSE	0.3	1.8			0.3	1.8	0.3	1.3	4	2	13	2	13			1
1	18	1	3	2	4	3	1	1	1	1	1	1	4	2	5	4	2	4	4	3	2	2	2	2	2	1	1	2	3	FALSE		FALSE	0.3	0.3			0.3	0.3	0.3	0.3	4	1	13	13	13
1	19	1	3	2	3	2	1	3	1	1	1	1	2	2	4	2	3	2	4	3	3	4	4	4	4	3	3	3	3	FALSE		FALSE	1.3	0.3			1.3	0.3	1.3	0.3	1	1	11	13	13
1	20	1	1	3	2	3	1	1	1	1	1	1	4	2	4	2	2	4	4	2	4	2	2	2	2	2	2	2	3	FALSE		FALSE	0.3	3			0.3	3	0.3	3	4	2	13	2	13			1
1	21	1	3	2	2	3	1	1	1	1	1	1	2	2	4	2	2	4	4	2	2	2	3	3	3	3	3	2	3	FALSE		FALSE	1	1			1	1	0.3	1	2	2	1	2	poor_vision_cause_uncorrected_refractive_error			1
1	22	1	3	1	3	3	1	1	2	1	1	1	2	2	4	4	2	4	4	2	2	2	4	4	4	2	2	2	3	FALSE		FALSE	1	0.47			1	0.47	1	0.3	2	1	2	1	poor_vision_cause_uncorrected_refractive_error			7
1	23	1	3	2	5	4	1	1	1	1	1	1	2	2	4	2	2	2	4	2	3	2	2	2	3	1	1	1	3	TRUE	spectacles_age_under_2	FALSE	1.8	1	1	0.47	1	0.47	1	0.3	2	1	2	1	poor_vision_cause_uncorrected_refractive_error			1
1	24	1	3	2	7	2	1	1	1	1	1	1	4	2	4	2	2	2	4	2	2	2	4	4	4	3	2	3	3	FALSE		FALSE	1	0.3			1	0.3	1	0.3	2	1	2	13	13			1
1	25	1	3	2	5	4	1	1	1	1	1	1	4	2	4	2	2	4	4	2	4	2	3	3	3	2	2	2	3	TRUE	spectacles_age_over_5	TRUE	0.47	0.3	0.3	0.3	0.3	0.3	0.3	0.3	1	4	13	13	13
1	26	1	3	0	5	2	2	2	2	2	2	2	2	2	2	2	4	2	4	4	2	2	4	4	4	4	3	3	3	FALSE		FALSE	3	1			3	1	3	1	2	2	2	2	poor_vision_cause_cataract_untreated			1	6
1	27	1	3	1	3	2	2	1	2	2	2	2	4	2	3	2	3	3	4	3	2	2	4	4	4	2	2	3	3	FALSE		FALSE	0.3	1			0.3	1	0.3	1	1	2	13	2	13			5
1	28	1	3	2	48	3	1	1	1	2	2	2	2	2	2	2	2	2	4	2	2	2	4	4	4	2	3	3	3	TRUE	spectacles_age_over_5	FALSE	0.3	1.3	0.3	1.3	0.3	1.3	0.3	1.3	1	1	13	11	13
1	29	1	3	1	4	3	1	1	1	1	1	1	4	2	4	4	2	2	4	2	2	2	4	3	3	2	2	2	3	FALSE		FALSE	0.3	0.3			0.3	0.3	0.3	0.3	4	4	13	13	13
1	30	1	3	2	2	2	1	1	1	1	1	1	4	2	4	2	4	2	4	2	2	2	3	3	3	2	2	2	3	TRUE	spectacles_age_2_5	TRUE	1	3	0.3	3	0.3	3	0.3	3	1	1	13	11	13
1	31	1	3	1	3	3	1	1	1	1	1	1	4	2	4	4	2	4	4	4	2	2	3	3	4	2	2	2	3	TRUE	spectacles_age_over_5	TRUE	0.3	0.3	0.3	0.3	0.3	0.3	0.3	0.3	4	4	13	13	13
1	32	1	3	2	4	2	1	1	1	1	1	1	4	2	4	2	2	2	4	2	2	2	3	3	3	2	2	2	3	FALSE		FALSE	0.3	0.3			0.3	0.3	0.3	0.3	1	1	13	13	13
1	33	1	1	2	3	3	1	1	1	1	1	1	4	2	4	4	2	4	4	4	4	4	2	2	2	2	2	2	3	FALSE		FALSE	0.3	0.47			0.3	0.47	0.3	0.3	4	4	13	1	13
1	34	1	1	1	2	2	1	2	3	1	1	1	4	2	4	4	2	4	4	4	4	2	3	3	3	2	2	3	3	FALSE		FALSE	1.8	0.3			1.8	0.3	1.3	0.3	2	4	2	13	13			1
1	35	1	3	2	2	3	1	1	1	2	2	1	2	2	4	2	2	2	4	2	2	2	3	3	3	2	2	2	3	FALSE		FALSE	3	0.3			3	0.3	3	0.3	2	1	2	13	13			2
1	36	1	2	2	5	3	1	1	1	1	1	1	4	2	4	4	2	4	4	3	2	2	3	3	3	2	2	2	3	FALSE		FALSE	0.3	0.3			0.3	0.3	0.3	0.3	4	4	13	13	13
1	37	1	3	1	3	2	2	2	2	2	2	2	4	2	2	2	3	2	2	2	2	2	2	2	4	4	4	4	3	FALSE		FALSE	1.3	1			1.3	1	1	1	2	2	2	2	poor_vision_cause_cataract_untreated			1
1	38	1	3	1	2	2	1	1	1	1	1	1	4	2	2	2	2	4	4	3	2	2	4	4	4	2	3	2	3	FALSE		FALSE	3	1			3	1	3	0.3	2	4	2	1	poor_vision_cause_uncorrected_refractive_error			1
1	39	1	3	2	5	3	1	1	1	1	1	1	1	2	4	2	2	4	4	4	2	2	3	3	3	3	2	2	3	FALSE		FALSE	1.3	1.8			1.3	1.8	1.3	1.8	2	2	2	2	poor_vision_cause_cataract_untreated			7
1	40	1	3	1	2	2	2	2	2	1	1	1	2	4	2	2	4	2	4	4	2	2	4	4	4	3	3	3	3	TRUE	spectacles_age_under_2	TRUE	0.3	1.8	0.3	1.8	0.3	1.8	0.3	1.8	2	2	13	2	13			3
1	41	1	3	2	3	3	1	1	1	1	1	1	2	2	4	4	2	4	4	2	2	2	3	3	3	2	2	2	3	FALSE		FALSE	1.3	3			1.3	3	1	3	2	2	2	2	poor_vision_cause_cataract_untreated			7
1	42	1	3	1	4	2	1	1	1	1	1	1	2	4	4	4	2	4	4	4	2	2	3	3	3	2	2	2	3	FALSE		FALSE	3	4			3	4	3	4	2	6	2	6	poor_vision_cause_cataract_untreated			7
1	43	1	3	1	3	2	2	2	2	2	2	2	2	4	2	2	2	4	4	2	4	4	3	3	3	2	2	2	3	FALSE		FALSE	1	4			1	4	1	4	2	2	2	11	poor_vision_cause_cataract_untreated			3
1	44	1	3	2	4	1	1	1	1	1	1	1	4	2	2	4	2	4	2	2	2	2	3	3	3	3	3	3	3	FALSE		FALSE	1	1			1	1	0.3	1	1	2	1	2	poor_vision_cause_uncorrected_refractive_error			1
1	45	1	3	2	3	2	1	1	1	1	1	1	2	4	2	2	2	4	4	3	2	4	3	3	3	2	2	2	3	TRUE	spectacles_age_under_2	FALSE	3	1	3	1	3	1	3	1	6	2	4	2	poor_vision_cause_cataract_untreated			2
1	46	1	3	3	4	4	1	1	1	1	1	1	2	2	4	2	2	4	4	2	2	2	2	2	2	2	2	2	3	TRUE	spectacles_age_under_2	TRUE	1.8	1.8	1.3	0.3	1.3	0.3	1	0.3	1	1	11	13	13
1	47	1	3	1	3	2	1	1	1	1	1	1	2	2	4	2	2	2	4	2	2	2	3	3	3	3	3	3	3	TRUE	spectacles_age_2_5	TRUE	0.3	3	0.3	3	0.3	3	0.3	3	1	2	13	2	13			1
1	48	1	3	1	3	2	1	1	1	1	1	1	4	2	4	2	2	2	4	2	2	2	3	3	3	3	3	3	3	FALSE		FALSE	0.47	1.3			0.47	1.3	0.3	1	2	2	1	2	poor_vision_cause_uncorrected_refractive_error			1
1	49	1	3	1	2	2	1	1	1	1	1	1	4	2	4	4	2	4	4	2	2	2	3	3	3	3	3	3	3	FALSE		FALSE	1	1.3			1	1.3	1	1	2	2	2	2	poor_vision_cause_cataract_untreated			1
1	50	1	3	1	5	2	1	1	1	1	1	1	4	2	4	4	2	4	4	2	2	2	3	3	3	3	3	3	3	FALSE		FALSE	0.3	0.3			0.3	0.3	0.3	0.3	4	4	13	13	13
1	51	1	3	1	2	1	1	1	2	2	2	2	2	2	4	2	3	2	4	2	2	2	3	3	3	3	3	3	3	TRUE	spectacles_age_under_2	TRUE	1	3	1	3	1	3	0.3	3	1	2	1	2	poor_vision_cause_uncorrected_refractive_error			1
1	52	1	3	2	3	2	1	1	1	1	1	1	2	2	4	4	2	4	4	2	2	2	3	3	3	2	2	2	3	FALSE		FALSE	1	1.8			1	1.8	0.3	1.8	5	2	1	2	poor_vision_cause_uncorrected_refractive_error			3
1	53	1	3	2	4	2	1	1	1	1	1	1	2	2	4	2	2	2	4	2	2	2	3	3	3	2	2	2	3	TRUE	spectacles_age_over_5	TRUE	1	1.3	0.47	1	0.47	1	0.3	1	1	2	1	2	poor_vision_cause_uncorrected_refractive_error			1
1	54	1	3	1	3	2	1	1	1	1	1	1	4	2	4	4	2	4	4	4	4	2	3	3	3	2	2	2	3	FALSE		FALSE	0.3	0.47			0.3	0.47	0.3	0.47	4	2	13	2	13			1
1	55	1	3	1	3	2	1	1	1	1	1	1	4	2	4	4	2	4	4	4	2	2	3	3	3	2	2	2	3	FALSE		FALSE	3	0.3			3	0.3	3	0.3	2	4	2	13	13			4
1	56	1	3	1	2	2	2	2	2	2	2	2	4	2	2	2	2	2	2	3	2	4	3	3	3	3	3	3	3	FALSE		FALSE	1.8	1.8			1.8	1.8	1	1	2	2	2	2	poor_vision_cause_cataract_untreated			2	3
1	57	1	3	1	3	2	1	1	1	1	1	1	4	2	4	4	2	4	2	4	2	2	3	3	3	3	2	2	3	FALSE		FALSE	0.3	0.3			0.3	0.3	0.3	0.3	4	4	13	13	13
1	58	1	3	2	5	4	1	1	1	1	1	1	4	2	4	4	2	4	4	4	2	2	2	2	2	2	2	2	3	FALSE		FALSE	4	0.3			4	0.3	4	0.3	6	4	5	13	13
1	59	1	3	2	2	2	1	1	1	1	1	1	4	2	4	4	2	4	4	3	2	2	3	3	3	2	2	2	3	FALSE		FALSE	1	0.3			1	0.3	0.47	0.3	5	4	10	13	13
1	60	1	1	1	5	4	1	1	1	1	1	1	4	2	4	2	2	2	4	4	2	2	3	3	3	3	3	3	3	FALSE		FALSE	1	0.47			1	0.47	1	0.3	2	1	2	1	poor_vision_cause_uncorrected_refractive_error			1
1	61	1	3	1	5	2	1	1	1	1	1	1	4	2	2	2	2	2	4	2	2	2	3	3	3	3	3	3	3	FALSE		FALSE	1.3	1.8			1.3	1.8	1.3	1.3	2	2	2	2	poor_vision_cause_cataract_untreated			1
1	62	1	3	1	4	2	1	1	1	1	1	1	2	2	4	2	2	4	4	2	2	2	3	3	3	2	2	2	3	FALSE		FALSE	0.47	1.3			0.47	1.3	0.47	1	2	2	2	2	poor_vision_cause_cataract_untreated			1
1	63	1	3	1	7	2	1	1	1	1	1	1	4	2	4	4	2	4	4	4	2	2	3	3	4	2	2	2	3	FALSE		FALSE	0.3	0.3			0.3	0.3	0.3	0.3	4	4	13	13	13
1	64	1	3	1	7	3	2	2	2	1	1	1	4	2	2	2	2	2	4	2	2	2	3	3	3	2	2	2	3	FALSE		FALSE	1	0.3			1	0.3	1	0.3	2	1	2	13	13			1
1	65	1	3	1	3	2	1	1	1	1	1	1	2	4	4	4	2	4	4	4	2	2	4	4	2	2	2	2	3	FALSE		FALSE	1	1.3			1	1.3	1	1	2	2	2	2	poor_vision_cause_cataract_untreated			7
1	66	1	3	1	4	2	2	1	1	1	1	1	2	2	4	2	2	4	4	4	2	2	2	3	3	3	2	2	3	FALSE		FALSE	1	1			1	1	1	0.3	2	2	2	1	poor_vision_cause_uncorrected_refractive_error			2
1	67	1	3	1	2	2	1	1	1	1	1	1	4	2	4	4	2	4	4	2	4	2	3	3	3	2	2	2	3	FALSE		FALSE	1	1			1	1	0.47	0.47	5	5	11	11	poor_vision_cause_other_posterior_segment_disease
1	68	1	3	1	1	2	1	1	1	2	2	2	2	2	4	2	2	2	4	3	2	2	3	3	3	3	3	3	3	FALSE		FALSE	1	0.3			1	0.3	0.47	0.3	1	1	9	13	13
1	69	1	1	1	3	2	1	1	1	1	1	1	1	5	4	4	2	4	4	4	2	2	3	3	3	2	2	2	3	FALSE		FALSE	4	3			4	3	4	3	4	4	9	9	poor_vision_cause_diabetic_retinopathy
1	70	1	3	1	5	3	1	1	1	1	1	1	2	2	4	4	2	4	4	4	4	2	3	3	3	1	1	1	3	FALSE		FALSE	1.3	0.3			1.3	0.3	1	0.3	2	4	2	13	13			1
1	71	1	3	1	5	2	1	1	1	1	1	1	4	2	4	4	2	4	4	4	2	2	3	3	3	2	2	2	3	FALSE		FALSE	1	0.47			1	0.47	1	0.3	2	2	2	1	poor_vision_cause_uncorrected_refractive_error			7
1	72	1	3	1	3	2	1	1	1	1	1	1	4	2	4	4	2	4	4	4	2	2	3	3	3	3	2	2	3	FALSE		FALSE	3	0.3			3	0.3	3	0.3	2	4	2	13	13			2
1	73	1	3	1	3	2	1	1	1	1	1	1	4	2	4	2	2	2	4	4	2	2	3	3	3	2	2	2	3	FALSE		FALSE	0.47	1			0.47	1	0.47	1	2	2	2	2	poor_vision_cause_cataract_untreated			1
1	74	1	3	1	3	3	1	1	1	1	1	1	4	2	4	4	2	4	4	4	2	2	3	3	3	2	2	2	3	FALSE		FALSE	0.3	0.3			0.3	0.3	0.3	0.3	4	1	13	13	13
1	75	1	3	1	3	2	1	1	1	1	1	1	2	2	4	4	2	4	4	4	2	2	3	3	3	2	2	2	3	FALSE		FALSE	3	0.3			3	0.3	3	0.3	2	1	11	13	13			4
1	76	1	3	1	3	2	1	1	1	1	1	1	2	2	4	2	4	4	4	4	2	2	3	3	3	2	2	2	3	TRUE	spectacles_age_under_2	TRUE	1	0.3	1	0.3	1	0.3	1	0.3	2	2	2	13	13			2
1	77	1	3	1	7	3	1	1	1	1	3	1	4	2	4	2	2	2	4	4	2	2	3	3	3	2	3	2	3	TRUE	spectacles_age_2_5	TRUE	1.8	1.3	1.8	1	1.8	1	1.8	1	2	2	2	2	poor_vision_cause_cataract_untreated			1
1	78	1	3	1	3	2	2	2	2	2	2	2	2	2	4	2	2	4	4	3	2	2	4	4	4	3	3	3	3	FALSE		FALSE	3	3			3	3	3	3	6	6	4	4	poor_vision_cause_pterygium
1	79	1	3	2	4	3	1	1	1	1	1	1	4	2	2	4	2	4	4	2	2	2	3	3	3	2	2	2	3	FALSE		FALSE	0.47	0.3			0.47	0.3	0.47	0.3	2	4	2	13	13			1
1	80	1	3	1	5	3	1	1	1	1	1	1	2	2	4	4	2	4	4	4	2	2	3	4	4	2	2	2	3	FALSE		FALSE	0.3	3			0.3	3	0.3	3	4	2	13	2	13			4
1	81	1	1	1	5	3	1	1	1	1	1	1	2	2	4	2	3	2	4	3	2	2	4	4	4	3	3	3	3	FALSE		FALSE	1	0.3			1	0.3	1	0.3	2	1	2	13	13			2
1	82	1	3	1	2	2	2	2	2	2	2	2	2	2	2	2	2	4	4	3	3	2	4	4	4	3	3	3	3	FALSE		FALSE	1.3	1			1.3	1	1	1	2	2	5	2	poor_vision_cause_cataract_untreated			7
1	83	1	3	2	1	2	2	2	2	2	2	2	2	4	4	4	3	4	4	4	2	2	3	3	3	3	3	3	3	FALSE		FALSE	1.3	1.8			1.3	1.8	1	1	2	6	5	5	poor_vision_cause_other_corneal_opacity			4
1	84	1	3	1	3	3	2	2	2	2	2	2	4	2	2	2	2	2	4	3	2	2	4	4	4	3	3	3	3	TRUE	spectacles_age_2_5	FALSE	0.3	1	0.3	1	0.3	1	0.3	1	2	2	13	4	13			2
1	85	1	3	1	3	2	2	2	2	2	2	2	4	2	2	2	3	2	4	3	2	2	4	4	4	3	3	3	3	FALSE		FALSE	0.47	1.8			0.47	1.8	0.3	1.8	2	2	1	2	poor_vision_cause_uncorrected_refractive_error			1
1	86	1	3	2	5	3	1	1	1	1	1	1	4	2	4	4	2	4	4	3	2	2	3	4	4	2	3	3	3	FALSE		FALSE	0.47	0.47			0.47	0.47	0.3	0.3	4	4	1	1	poor_vision_cause_uncorrected_refractive_error
1	87	1	3	2	4	2	1	1	1	1	1	1	4	2	4	4	2	4	4	4	2	2	3	3	3	3	3	3	3	FALSE		TRUE	0.3	0.3			0.3	0.3	0.3	0.3	4	4	13	13	13
1	88	1	3	1	4	2	2	2	2	2	2	2	2	4	2	2	4	2	4	2	2	2	4	4	4	4	4	4	3	FALSE		FALSE	1	1			1	1	1	1	2	2	2	2	poor_vision_cause_cataract_untreated			3
1	89	1	3	1	4	2	2	2	2	2	2	2	4	2	2	2	3	2	4	3	2	3	4	4	4	3	3	3	3	FALSE		FALSE	1.8	0.3			1.8	0.3	1.8	0.3	2	1	5	13	13			1
1	90	1	1	1	3	2	2	2	2	2	2	2	4	2	2	2	2	2	4	4	2	2	4	4	4	3	3	3	3	FALSE		FALSE	0.3	1			0.3	1	0.3	1	1	2	13	2	13			1
1	91	1	3	2	5	3	1	1	1	1	1	1	4	2	4	4	2	4	4	4	2	2	3	3	4	2	2	2	3	FALSE		FALSE	1	0.47			1	0.47	0.47	0.3	4	1	3	1	poor_vision_cause_uncorrected_refractive_error
1	92	1	3	1	5	2	1	1	1	1	1	1	4	2	4	4	2	4	4	4	2	2	3	3	3	2	2	2	3	FALSE		FALSE	0.47	0.3			0.47	0.3	0.3	0.3	5	1	1	13	13
1	93	1	3	2	4	3	1	1	1	1	1	1	4	2	4	4	2	4	4	4	2	2	3	4	4	2	2	2	3	FALSE		FALSE	0.3	0.3			0.3	0.3	0.3	0.3	4	4	13	13	13
1	94	1	3	1	2	1	1	1	1	1	1	1	2	2	4	2	2	2	4	4	2	2	3	4	4	3	3	3	3	FALSE		FALSE	1.8	0.3			1.8	0.3	1.3	0.3	2	1	2	13	13			1
1	95	1	3	1	4	2	2	1	2	2	2	2	4	2	4	2	2	2	2	2	2	2	3	3	3	3	3	3	3	FALSE		FALSE	1	1			1	1	1	0.47	2	2	2	2	poor_vision_cause_cataract_untreated			1
1	96	1	3	1	2	2	2	2	1	1	1	1	2	2	2	4	2	2	4	4	2	2	4	4	4	3	3	3	3	FALSE		FALSE	1	1			1	1	1	1	2	2	2	2	poor_vision_cause_cataract_untreated			3	6
1	97	1	1	1	5	2	1	1	1	1	1	1	4	2	4	2	2	2	4	3	2	2	3	3	3	2	3	3	3	FALSE		FALSE	0.3	1			0.3	1	0.3	0.47	1	1	13	4	13
1	98	1	3	1	2	2	1	1	1	1	1	1	4	2	4	4	2	4	4	4	4	2	3	3	3	2	2	3	3	FALSE		FALSE	0.3	1.3			0.3	1.3	0.3	1	4	2	13	2	13			7
1	99	1	3	2	6	3	1	1	1	1	1	1	2	4	4	4	2	4	4	4	2	2	2	3	4	3	2	2	3	FALSE		FALSE	1	1.8			1	1.8	0.3	1	2	2	1	2	poor_vision_cause_uncorrected_refractive_error			4
1	100	1	3	1	4	2	1	1	1	1	1	1	4	2	4	4	2	4	4	4	2	2	3	4	4	3	3	2	3	FALSE		FALSE	1	1.3			1	1.3	0.3	1	2	2	1	2	poor_vision_cause_uncorrected_refractive_error			7
1	101	1	3	1	3	1	1	1	1	1	1	1	2	4	2	4	2	4	2	4	2	2	2	4	4	3	3	3	3	FALSE		FALSE	1.3	3			1.3	3	1	3	2	2	2	2	poor_vision_cause_cataract_untreated			2	7
1	102	1	3	2	3	3	1	1	1	1	1	1	4	2	4	4	2	4	4	4	2	2	3	4	4	2	2	2	3	FALSE		FALSE	0.47	0.3			0.47	0.3	0.3	0.3	4	4	1	13	13
1	103	1	3	2	3	3	1	1	1	1	1	1	4	2	4	4	2	4	4	4	2	2	3	4	4	2	2	2	3	FALSE		FALSE	1	1			1	1	0.3	0.3	4	4	1	1	poor_vision_cause_uncorrected_refractive_error
1	104	1	3	1	2	2	1	1	1	1	1	1	2	2	2	4	2	2	4	4	2	2	3	4	4	3	2	2	3	FALSE		FALSE	1.8	0.3			1.8	0.3	1.3	0.3	2	4	2	13	13			2
1	105	1	3	1	2	2	2	2	2	2	2	2	4	2	4	2	2	2	2	4	2	2	4	4	4	3	3	3	3	FALSE		FALSE	1.3	1.3			1.3	1.3	1	1	2	2	2	2	poor_vision_cause_cataract_untreated			1	2
1	106	1	3	1	2	2	1	1	1	1	1	1	4	2	4	4	2	4	4	4	2	2	4	4	4	2	2	2	3	FALSE		FALSE	0.3	0.3			0.3	0.3	0.3	0.3	4	4	13	13	13
1	107	1	3	1	5	3	1	1	1	1	1	1	4	2	4	4	2	4	4	4	4	2	3	4	4	2	2	2	3	FALSE		FALSE	0.3	3			0.3	3	0.3	3	4	2	13	2	13			7
1	108	1	3	1	4	2	1	1	1	1	1	1	4	2	4	4	2	4	4	4	3	2	3	4	4	2	2	2	3	TRUE	spectacles_age_under_2	TRUE	0.3	1	0.3	1	0.3	1	0.3	0.3	4	2	13	1	13
1	109	1	3	1	5	3	1	1	1	1	1	1	4	2	2	4	2	4	4	4	2	2	2	3	4	4	4	2	3	FALSE		FALSE	0.3	3			0.3	3	0.3	3	4	4	13	3	13
1	110	1	3	1	3	2	1	1	1	1	1	1	4	2	1	2	2	2	4	4	2	2	3	4	4	2	2	2	3	FALSE		FALSE	0.3	1.3			0.3	1.3	0.3	1.3	1	2	13	2	13			7
1	111	1	3	1	3	2	1	1	1	1	1	1	4	2	4	4	2	2	4	4	4	4	3	4	4	2	2	2	3	FALSE		FALSE	0.3	0.3			0.3	0.3	0.3	0.3	4	4	13	13	13
1	112	1	3	2	3	3	1	1	1	1	1	1	4	2	4	4	2	4	4	4	2	2	3	4	4	2	2	2	3	FALSE		FALSE	0.3	0.47			0.3	0.47	0.3	0.47	4	2	13	2	13			1
1	113	1	3	2	3	2	1	1	1	1	1	1	4	2	4	4	2	4	4	4	2	2	3	4	4	2	2	2	3	FALSE		FALSE	0.3	0.3			0.3	0.3	0.3	0.3	4	4	13	13	13
1	114	1	1	1	5	3	2	2	2	2	2	2	2	2	2	2	2	2	4	4	2	2	3	3	3	3	3	3	3	FALSE		FALSE	1	1			1	1	1	1	2	2	2	2	poor_vision_cause_cataract_untreated			1	7
1	115	1	3	2	2	3	1	1	1	1	1	1	2	4	4	2	2	4	4	4	2	2	3	4	4	2	2	2	3	FALSE		FALSE	1.8	0.3			1.8	0.3	1.8	0.3	2	4	2	13	13			7
1	116	1	1	2	4	3	1	3	1	1	1	1	2	2	4	4	2	4	4	3	2	2	3	4	4	2	2	2	3	FALSE		FALSE	0.47	1.8			0.47	1.8	0.3	1.8	2	2	1	2	poor_vision_cause_uncorrected_refractive_error			7
1	117	1	1	1	4	2	1	1	1	1	1	1	2	2	4	4	2	4	4	4	2	2	3	4	4	2	2	2	3	FALSE		FALSE	0.3	3			0.3	3	0.3	3	4	2	13	2	13			6
1	118	1	3	1	4	2	2	2	2	2	2	2	4	2	4	4	2	2	4	3	3	3	4	4	4	3	3	3	3	FALSE		FALSE	1.3	0.3			1.3	0.3	1	0.3	2	1	4	13	13			1
1	119	1	3	1	2	2	1	1	1	1	1	1	2	2	2	4	2	4	4	4	2	2	3	4	4	2	2	2	3	FALSE		TRUE	0.3	3			0.3	3	0.3	3	1	2	13	2	13			1
1	120	1	3	1	3	2	1	1	1	1	1	1	4	2	4	4	2	4	4	4	2	2	3	4	4	2	2	2	3	FALSE		FALSE	0.3	1			0.3	1	0.3	1	4	2	13	2	13			7
1	121	1	3	1	2	2	2	2	2	2	2	2	4	2	2	2	3	2	4	4	2	2	2	3	4	4	4	4	3	FALSE		FALSE	1	1			1	1	1	1	2	2	2	2	poor_vision_cause_cataract_untreated			1
1	122	1	3	1	4	2	2	2	2	2	2	2	4	2	4	2	3	2	4	4	2	2	3	4	4	3	3	3	3	FALSE		FALSE	3	0.3			3	0.3	3	0.3	2	1	2	13	13			6	7
1	123	1	3	1	1	2	1	1	1	1	1	1	4	2	4	4	2	4	4	4	2	2	3	4	4	3	2	2	3	FALSE		FALSE	0.3	3			0.3	3	0.3	3	4	2	13	2	13			3
1	124	1	3	2	4	2	1	1	1	1	1	1	4	4	2	4	2	4	4	4	2	2	3	4	4	2	2	2	3	FALSE		FALSE	1.3	0.3			1.3	0.3	1	0.3	2	4	2	13	13			7
1	125	1	3	1	2	2	1	1	1	1	1	1	4	2	4	4	2	4	4	4	2	2	3	4	4	4	2	2	3	FALSE		FALSE	0.3	0.47			0.3	0.47	0.3	0.47	4	4	13	9	13
1	126	1	3	1	3	2	2	2	2	2	2	2	4	2	2	2	3	2	4	4	3	3	3	4	4	3	3	3	3	FALSE		FALSE	1	3			1	3	0.47	3	2	2	2	2	poor_vision_cause_cataract_untreated			3	6
1	127	1	1	2	6	5	1	1	1	1	1	1	4	2	3	4	2	4	4	4	4	2	3	4	4	3	2	1	3	FALSE		FALSE	1	1			1	1	0.3	0.47	2	2	1	2	poor_vision_cause_uncorrected_refractive_error			1	5
1	128	1	3	3	2	1	1	2	2	1	1	1	4	2	3	3	2	4	3	2	4	2	2	4	2	2	2	2	3	TRUE	spectacles_age_2_5	TRUE	0.47	1	0.3	0.47	0.3	0.47	0.3	0.47	1	1	13	10	13
1	129	1	1	2	3	3	1	1	1	1	3	3	2	2	4	2	2	4	3	4	2	2	4	4	4	2	2	2	3	FALSE		FALSE	1.3	1			1.3	1	1	1	2	2	2	2	poor_vision_cause_cataract_untreated			1	5
1	130	1	3	0	5	2	1	1	2	1	2	2	2	4	2	4	2	3	3	3	2	2	2	4	4	3	2	2	3	FALSE		FALSE	3	3			3	3	3	3	2	2	2	2	poor_vision_cause_cataract_untreated			1	2
1	131	1	3	1	1	1	2	1	2	1	1	1	2	4	2	3	2	3	3	2	2	2	2	4	4	2	3	2	3	FALSE		FALSE	1	1.8			1	1.8	1	1.8	2	2	2	2	poor_vision_cause_cataract_untreated			1	5
1	132	1	3	2	5	2	1	1	1	1	1	1	2	4	2	2	2	4	4	4	4	3	2	2	3	3	3	2	3	FALSE		FALSE	0.3	1			0.3	1	0.3	0.47	4	2	13	2	13			1	7
1	133	1	3	2	3	1	3	1	1	3	3	3	2	2	2	2	5	4	3	4	2	2	4	4	4	3	2	2	3	FALSE		FALSE	1	0.47			1	0.47	0.47	0.47	1	1	9	9	poor_vision_cause_diabetic_retinopathy
1	134	1	3	2	3	1	1	1	3	1	1	1	4	2	2	4	4	4	3	4	4	3	4	3	3	3	2	2	3	FALSE		FALSE	0.3	0.3			0.3	0.3	0.3	0.3	4	4	13	13	13
1	135	1	3	0	4	2	1	1	1	1	1	1	2	4	4	4	2	2	4	4	2	2	3	4	4	3	2	2	3	FALSE		FALSE	0.3	3			0.3	3	0.3	3	4	2	13	2	13			1	7
1	136	1	3	1	3	1	1	1	1	1	1	1	2	4	2	4	2	4	4	4	2	2	4	4	4	4	2	2	3	FALSE		FALSE	1.8	1			1.8	1	1	0.3	2	1	2	1	poor_vision_cause_uncorrected_refractive_error			1	5
1	137	1	3	2	2	2	1	1	1	1	1	1	4	2	2	4	2	4	4	4	2	2	2	2	4	2	3	2	3	TRUE	spectacles_age_2_5	FALSE	0.3	0.3	0.3	0.3	0.3	0.3	0.3	0.3	4	4	13	13	13
1	138	1	3	1	3	1	1	1	1	3	1	1	4	2	2	2	2	2	3	4	2	2	4	4	4	2	3	2	3	FALSE		FALSE	0.3	0.3			0.3	0.3	0.3	0.3	4	4	13	13	13
1	139	1	3	0	7	1	1	1	2	3	1	3	4	2	2	2	3	4	3	4	2	2	4	4	4	2	3	2	3	FALSE		FALSE	0.3	1.8			0.3	1.8	0.3	1.3	1	2	13	2	13			1	7
1	140	1	3	1	7	2	3	3	1	3	3	3	4	2	2	2	3	4	3	2	2	2	2	4	4	4	3	2	3	TRUE	spectacles_age_under_2	FALSE	1.8	1.8	1.8	1.8	1.8	1.8	1.8	1.8	2	2	2	2	poor_vision_cause_cataract_untreated			1	2
1	141	1	3	0	3	1	3	1	1	3	3	1	4	2	2	2	2	3	4	4	3	3	2	4	4	4	3	2	3	FALSE		FALSE	1	1			1	1	1	0.47	2	2	2	2	poor_vision_cause_cataract_untreated			1	5
1	142	1	3	3	2	3	1	1	1	1	1	1	4	2	2	4	2	4	4	4	2	2	2	3	2	2	2	2	3	TRUE	spectacles_age_under_2	FALSE	1	1.3	0.3	0.47	0.3	0.47	0.3	0.47	4	2	13	2	13			1	2
1	143	1	2	2	1	1	3	1	3	3	3	1	2	4	2	2	2	4	2	4	2	2	4	4	4	2	2	2	3	FALSE		FALSE	1.8	1			1.8	1	1.8	1	2	2	2	2	poor_vision_cause_cataract_untreated			1	5
1	144	1	2	1	3	1	1	1	2	1	1	1	4	2	2	2	2	4	4	4	2	2	3	4	4	3	3	2	3	FALSE		FALSE	1	0.3			1	0.3	1	0.3	2	2	2	13	13			1	7
1	145	1	3	2	4	2	1	1	1	1	1	1	4	4	2	4	2	2	3	4	4	2	2	3	4	2	2	2	3	FALSE		FALSE	0.3	0.47			0.3	0.47	0.3	0.47	4	2	13	2	13			1	7
1	146	1	3	0	3	2	1	1	1	2	2	2	4	2	2	3	2	4	3	3	2	2	3	3	3	2	3	2	3	FALSE		FALSE	1.8	0.47			1.8	0.47	1.8	0.47	2	2	2	2	poor_vision_cause_cataract_untreated			1	7
1	147	1	2	3	3	1	1	1	2	3	3	1	4	2	2	2	2	2	3	4	4	3	3	4	3	3	3	2	3	FALSE		FALSE	1.3	1.3			1.3	1.3	1	1	2	2	2	2	poor_vision_cause_cataract_untreated			1	5
1	148	1	3	0	8	1	3	1	3	3	3	1	4	2	2	3	2	3	4	2	2	2	4	4	4	4	3	2	2	FALSE		FALSE	1.3	1			1.3	1	1	1	2	2	2	2	poor_vision_cause_cataract_untreated			1	5
1	149	1	3	1	6	2	1	1	1	2	2	2	2	4	2	4	2	4	4	4	2	2	2	3	2	2	2	2	3	FALSE		FALSE	1.8	0.3			1.8	0.3	1.8	0.3	1	1	9	13	13
1	150	1	3	1	6	1	1	1	1	3	3	2	2	4	2	3	2	4	3	4	2	2	4	4	4	4	2	2	3	FALSE		FALSE	1	1.3			1	1.3	1	1	2	2	2	2	poor_vision_cause_cataract_untreated			1	7
1	151	1	3	2	3	1	2	1	2	1	3	3	4	2	2	2	2	4	4	3	2	2	3	4	4	3	3	2	3	FALSE		FALSE	1	1			1	1	1	1	2	2	2	2	poor_vision_cause_cataract_untreated			1	2
1	152	1	3	1	4	1	1	1	2	2	2	1	4	2	2	3	2	4	4	4	2	2	3	3	3	2	2	2	3	FALSE		FALSE	0.3	3			0.3	3	0.3	3	1	2	13	2	13			1	7
1	153	1	3	1	2	1	1	1	2	1	3	3	2	2	2	4	4	4	4	4	2	2	3	4	4	3	3	2	3	FALSE		FALSE	3	0.3			3	0.3	3	0.3	2	1	2	13	13			3	7
1	154	1	3	2	7	1	1	1	1	2	2	1	2	4	2	2	2	4	3	2	2	2	3	3	3	2	2	2	3	FALSE		FALSE	0.3	1			0.3	1	0.3	1	1	2	13	2	13			1	5
1	155	1	3	1	1	1	3	1	3	3	3	3	4	2	2	2	2	4	3	3	2	2	2	4	4	3	3	2	3	FALSE		FALSE	1.8	1.3			1.8	1.3	1.8	1	2	1	2	11	poor_vision_cause_cataract_untreated			1	7
1	156	1	3	2	12	1	1	1	1	3	1	1	2	4	2	4	4	4	3	4	2	2	3	4	4	3	3	2	3	FALSE		FALSE	1.8	1			1.8	1	1.8	0.3	4	4	9	1	poor_vision_cause_uncorrected_refractive_error
1	157	1	3	1	3	1	1	2	2	2	3	1	4	2	2	2	2	4	3	2	2	2	3	4	4	3	2	2	3	FALSE		FALSE	0.3	1			0.3	1	0.3	1	1	2	13	2	13			1	2
1	158	1	3	0	6	1	1	1	1	2	2	1	4	2	2	2	2	2	2	2	2	2	4	4	4	4	4	2	3	FALSE		FALSE	3	0.3			3	0.3	3	0.3	2	1	2	13	13			2	7
1	159	1	3	0	4	1	3	1	1	3	2	3	4	4	2	2	3	4	3	2	2	2	4	4	4	4	3	3	3	FALSE		FALSE	1	1			1	1	1	1	2	2	2	2	poor_vision_cause_cataract_untreated			1	7
1	160	1	3	1	4	1	1	1	1	1	1	1	4	2	2	4	2	4	3	2	2	2	3	4	4	4	3	2	3	FALSE		TRUE	1	0.3			1	0.3	1	0.3	1	1	9	13	13
1	161	1	3	0	6	1	1	1	1	2	2	1	4	2	2	3	3	4	3	4	2	2	3	4	4	4	4	2	3	FALSE		FALSE	0.3	1			0.3	1	0.3	1	1	2	13	2	13			1	3
1	162	1	3	2	4	2	1	1	1	2	2	3	4	2	2	2	2	4	3	4	2	2	3	3	3	2	3	2	3	FALSE		TRUE	0.3	1			0.3	1	0.3	1	1	2	13	2	13			1	7
1	163	1	3	0	3	1	3	1	3	3	1	1	4	2	2	2	2	4	4	4	2	2	4	4	4	3	3	2	3	FALSE		FALSE	0.3	0.3			0.3	0.3	0.3	0.3	4	4	13	13	13
1	164	1	3	1	4	2	1	1	1	2	2	3	2	4	2	4	2	4	3	4	2	2	3	3	3	3	3	2	3	TRUE	spectacles_age_2_5	TRUE	1.8	0.3	1.8	0.3	1.8	0.3	1.8	0.3	2	1	2	13	13			1	7
1	165	1	3	1	3	2	2	1	2	3	3	1	4	2	2	2	3	4	3	2	2	2	4	4	4	4	3	2	3	FALSE		TRUE	1	1			1	1	1	0.3	1	1	11	1	poor_vision_cause_uncorrected_refractive_error
1	166	1	3	0	1	1	2	2	2	3	3	3	2	5	2	2	3	4	3	3	2	2	4	4	4	4	4	3	2	FALSE		FALSE	1.8	3			1.8	3	1.8	3	1	2	9	2	poor_vision_cause_cataract_untreated			1	7
1	167	1	3	1	2	1	1	1	2	3	3	1	2	2	2	2	2	4	3	4	2	2	4	4	4	4	3	2	3	FALSE		FALSE	0.47	1.8			0.47	1.8	0.47	1.8	2	1	2	11	poor_vision_cause_cataract_untreated			1	7
1	168	1	3	1	2	1	1	1	3	3	3	1	2	4	2	4	3	4	3	4	2	2	3	4	4	4	3	2	3	TRUE	spectacles_age_under_2	FALSE	1.3	1.8	1.3	1.8	1.3	1.8	1	1.3	2	2	2	2	poor_vision_cause_cataract_untreated			1	7
1	169	1	2	2	4	2	1	1	1	1	1	1	4	2	2	4	2	4	4	4	2	2	2	3	3	2	2	2	3	TRUE	spectacles_age_2_5	FALSE	0.3	1	0.3	0.3	0.3	0.3	0.3	0.3	1	4	13	13	13
1	170	1	3	2	3	2	1	1	1	1	1	1	4	2	4	4	2	4	4	4	2	2	2	3	2	2	2	2	3	TRUE	spectacles_age_under_2	FALSE	1.3	1	1	0.3	1	0.3	1	0.3	4	4	11	13	13
1	171	1	3	2	5	2	1	1	1	1	1	1	4	2	1	4	1	4	4	4	2	2	2	2	3	2	2	2	3	FALSE		TRUE	1	1			1	1	0.3	0.3	1	1	1	1	poor_vision_cause_uncorrected_refractive_error
1	172	1	3	2	6	2	1	1	1	1	1	1	4	2	2	4	2	4	4	4	2	2	3	3	3	2	2	2	3	TRUE	spectacles_age_under_2	TRUE	0.3	0.47	0.3	0.3	0.3	0.3	0.3	0.3	4	4	13	13	13
1	173	1	3	1	6	1	1	1	3	2	2	1	4	2	2	2	2	4	3	2	2	2	3	3	3	3	2	2	3	FALSE		FALSE	1	0.3			1	0.3	1	0.3	2	1	2	13	13			1	7
1	174	1	3	0	7	1	1	1	2	3	3	1	4	2	2	4	2	4	3	4	2	2	3	3	3	4	3	2	3	FALSE		FALSE	0.3	1			0.3	1	0.3	1	1	2	13	2	13			1	7
1	175	1	3	0	7	1	1	1	2	3	3	3	4	2	2	4	2	4	3	2	2	2	3	3	3	4	4	2	3	FALSE		FALSE	1	1			1	1	1	1	2	2	2	2	poor_vision_cause_cataract_untreated			1	7
1	176	1	3	0	4	1	1	1	2	3	3	3	2	4	2	2	2	4	3	4	2	2	3	3	3	3	3	2	3	FALSE		FALSE	3	3			3	3	3	3	2	2	2	2	poor_vision_cause_cataract_untreated			1	7
1	177	1	3	0	1	1	2	1	1	3	3	1	4	2	2	2	2	4	3	4	2	2	3	3	3	2	2	2	3	TRUE	spectacles_age_2_5	FALSE	1	1	1	1	1	1	0.47	1	1	2	10	2	poor_vision_cause_cataract_untreated			1	7
1	178	1	3	0	2	1	1	1	1	3	3	2	4	2	2	2	3	4	3	4	2	2	4	4	4	4	4	3	3	FALSE		FALSE	1	1			1	1	1	0.47	2	1	2	4	poor_vision_cause_pterygium			1	7
1	179	1	3	0	2	1	1	1	1	3	3	2	4	2	2	4	2	2	3	2	2	2	4	4	4	2	3	3	3	FALSE		FALSE	1	0.47			1	0.47	1	0.47	2	2	2	2	poor_vision_cause_cataract_untreated			1	5
1	180	1	3	1	2	2	1	1	1	1	1	1	4	2	4	4	2	4	4	4	2	2	3	4	3	2	2	2	3	FALSE		FALSE	1	1.3			1	1.3	1	1.3	4	2	9	2	poor_vision_cause_cataract_untreated			1	7
1	181	1	3	1	4	1	1	1	3	1	3	1	2	4	2	2	2	4	3	4	2	2	3	3	3	3	3	2	3	FALSE		FALSE	0.3	3			0.3	3	0.3	3	1	2	13	2	13			1	2
1	182	1	3	1	6	1	1	1	1	2	2	1	4	2	2	4	2	4	3	4	2	2	3	4	3	2	2	2	3	TRUE	spectacles_age_2_5	FALSE	4	0.3	4	0.3	4	0.3	4	0.3	2	1	11	13	13			1	7
1	183	1	2	1	2	1	1	1	1	3	3	1	2	4	2	2	2	4	3	4	2	2	2	4	4	3	2	2	3	FALSE		FALSE	1	3			1	3	1	3	2	2	2	2	poor_vision_cause_cataract_untreated			1	7
1	184	1	3	0	1	1	1	1	2	1	1	1	4	2	4	4	2	4	4	4	2	4	4	4	4	3	3	2	2	FALSE		FALSE	0.3	0.3			0.3	0.3	0.3	0.3	4	4	13	13	13
1	185	1	3	1	2	1	1	1	1	1	1	1	4	2	4	4	2	4	4	4	2	2	4	4	3	2	2	2	3	TRUE	spectacles_age_2_5	FALSE	1.3	1.8	1.3	1.3	1.3	1.3	1	1	2	2	2	2	poor_vision_cause_cataract_untreated			4	7
1	186	1	2	1	3	1	1	1	1	3	3	1	2	4	2	2	3	4	3	4	2	2	4	4	4	4	3	2	3	FALSE		FALSE	1.3	1			1.3	1	1	0.3	2	1	2	1	poor_vision_cause_uncorrected_refractive_error			1	7
1	187	1	3	0	5	1	1	1	2	3	3	1	2	4	2	2	2	4	3	2	2	2	4	4	4	4	3	3	3	TRUE	spectacles_age_2_5	FALSE	1.3	1.3	1	1.3	1	1.3	1	1	2	2	2	2	poor_vision_cause_cataract_untreated			1	7
1	188	1	3	0	6	1	1	1	1	3	3	1	4	2	2	2	2	4	2	2	2	2	4	3	4	3	3	3	3	FALSE		FALSE	0.47	1			0.47	1	0.47	1	2	2	2	2	poor_vision_cause_cataract_untreated			1	7
1	189	1	3	0	7	1	1	1	1	3	3	1	4	2	2	2	2	4	3	4	2	2	3	4	4	3	3	2	3	FALSE		FALSE	1	1.3			1	1.3	1	1	2	2	2	2	poor_vision_cause_cataract_untreated			1
1	190	1	3	0	2	1	1	1	2	3	3	1	2	2	2	2	2	2	3	2	2	2	4	4	4	4	4	3	3	FALSE		FALSE	1	1			1	1	1	1	2	1	2	4	poor_vision_cause_pterygium			1	7
1	191	1	3	1	6	1	1	1	1	1	1	1	4	2	4	4	2	4	4	4	2	2	3	4	4	2	3	2	3	FALSE		FALSE	1	0.3			1	0.3	0.47	0.3	4	4	7	13	13
1	192	4	3	0	4	1	1	1	1	1	1	1	4	2	4	4	2	4	4	4	2	2	4	4	4	2	2	2	3	FALSE		TRUE	1	0.3			1	0.3	0.3	0.3	4	4	1	13	13
1	193	4	3	2	3	1	1	1	1	3	3	1	4	2	2	2	2	4	3	4	2	2	4	4	4	3	3	2	3	TRUE	spectacles_age_2_5	TRUE	1.3	1	1	1	1	1	1	0.3	2	2	2	1	poor_vision_cause_uncorrected_refractive_error			1	5
1	194	4	3	0	5	1	1	1	1	3	3	1	4	2	2	2	2	4	2	4	2	2	3	4	4	3	3	2	3	FALSE		FALSE	1	1			1	1	1	1	2	2	2	2	poor_vision_cause_cataract_untreated			1	7
1	195	4	3	0	3	1	1	1	2	3	3	1	4	2	2	2	3	4	2	2	2	2	4	4	4	4	3	3	3	FALSE		FALSE	1	1			1	1	1	1	2	2	2	2	poor_vision_cause_cataract_untreated			1	5
1	196	1	3	0	3	1	1	1	1	3	3	2	4	2	2	2	2	4	3	4	2	2	4	4	4	3	3	2	3	FALSE		FALSE	1	1.3			1	1.3	1	1	2	2	2	2	poor_vision_cause_cataract_untreated			1	2
1	197	1	3	1	2	1	1	1	1	2	2	1	2	2	2	2	2	4	3	2	2	2	4	4	4	3	3	2	3	FALSE		TRUE	1.3	0.47			1.3	0.47	1	0.47	2	2	2	2	poor_vision_cause_cataract_untreated			1	7
1	198	1	3	1	3	1	1	1	1	1	2	1	2	2	2	2	2	4	3	4	2	2	3	4	4	3	2	2	3	TRUE	spectacles_age_2_5	TRUE	0.3	1.3	0.3	1	0.3	1	0.3	1	1	1	13	4	13
1	199	4	2	1	2	1	1	1	2	3	3	2	4	2	2	4	2	4	4	4	2	2	3	3	4	2	2	2	3	FALSE		FALSE	0.3	0.3			0.3	0.3	0.3	0.3	4	4	13	13	13
1	200	4	3	0	3	1	1	1	1	3	3	1	2	2	2	2	2	4	2	4	2	2	4	4	4	4	3	2	3	FALSE		FALSE	1.8	1			1.8	1	1.3	1	2	2	2	2	poor_vision_cause_cataract_untreated			1	7
1	201	1	3	1	4	1	1	1	1	3	3	1	2	2	2	2	2	4	3	4	2	2	4	4	4	3	3	2	3	FALSE		FALSE	0.3	1			0.3	1	0.3	1	1	2	13	2	13			1	7
1	202	4	3	0	1	1	1	1	1	2	2	1	2	4	2	2	3	4	3	4	2	2	4	4	4	4	2	2	3	FALSE		FALSE	1.8	3			1.8	3	1.3	3	6	2	10	2	poor_vision_cause_cataract_untreated			1	5
1	203	4	3	0	1	1	1	1	1	1	1	1	2	2	4	4	2	4	4	4	2	2	3	3	4	2	2	2	3	FALSE		FALSE	1.8	1.8			1.8	1.8	1.8	1.3	2	2	2	2	poor_vision_cause_cataract_untreated			7
1	204	1	2	0	2	1	1	1	1	3	3	1	4	2	2	2	2	4	3	2	2	2	3	3	4	2	2	2	3	FALSE		FALSE	1	1			1	1	1	1	2	2	2	2	poor_vision_cause_cataract_untreated			1	7
1	205	4	3	0	1	1	1	1	2	3	3	1	4	2	2	2	2	4	3	4	2	2	4	4	4	3	3	2	3	FALSE		FALSE	1	1			1	1	0.47	1	2	2	2	2	poor_vision_cause_cataract_untreated			1	7
1	206	4	3	0	3	1	1	1	3	3	3	1	4	2	2	2	3	2	2	2	2	2	4	4	4	4	3	3	3	TRUE	spectacles_age_2_5	FALSE	1	1.8	1	1.3	1	1.3	1	1	2	2	2	2	poor_vision_cause_cataract_untreated			2
1	207	4	3	0	3	1	1	1	3	3	3	1	4	2	2	2	2	4	4	4	2	2	3	3	3	2	3	2	3	TRUE	spectacles_age_2_5	FALSE	1.8	1.8	1.8	1.8	1.8	1.8	1.8	1.8	2	2	2	2	poor_vision_cause_cataract_untreated			1	7
1	208	4	3	0	2	1	1	1	1	1	1	1	2	2	2	4	2	4	4	4	2	2	4	4	4	2	2	2	3	FALSE		FALSE	1	1.8			1	1.8	1	1.8	4	2	5	2	poor_vision_cause_cataract_untreated			3	7
1	209	1	3	0	4	1	1	1	2	3	3	1	4	2	2	2	2	4	4	4	2	2	3	4	4	3	3	2	3	FALSE		TRUE	1	1			1	1	1	1	2	2	2	2	poor_vision_cause_cataract_untreated			1	7
1	210	1	3	0	3	1	1	1	1	3	3	1	2	2	2	2	2	4	4	4	2	2	4	4	4	4	3	3	3	FALSE		FALSE	1.8	1.8			1.8	1.8	1.8	1	2	2	2	2	poor_vision_cause_cataract_untreated			1	5
1	211	4	3	1	2	1	1	1	3	3	3	1	2	2	2	2	2	4	4	4	2	2	4	4	4	3	3	2	2	TRUE	spectacles_age_2_5	TRUE	0.3	1	0.3	1	0.3	1	0.3	1	1	2	13	2	13			1	7
1	212	4	3	0	3	1	1	1	1	1	1	1	4	2	2	2	2	4	4	4	2	2	4	4	4	2	3	2	3	FALSE		FALSE	0.47	1			0.47	1	0.47	0.47	2	4	2	10	poor_vision_cause_cataract_untreated			1	7
1	213	4	3	0	2	1	1	1	1	1	1	1	4	2	2	4	2	4	4	4	2	2	4	4	4	2	3	2	3	FALSE		FALSE	0.47	1			0.47	1	0.47	1	4	4	11	11	poor_vision_cause_other_posterior_segment_disease
1	214	4	3	0	2	1	1	1	1	3	3	1	4	2	2	2	2	4	4	4	2	2	3	4	4	3	3	2	3	TRUE	spectacles_age_under_2	TRUE	1	1	1	1	1	1	1	1	2	2	2	2	poor_vision_cause_cataract_untreated			1	7
1	215	1	3	1	3	1	1	1	1	3	3	1	4	2	2	2	2	4	3	2	2	2	3	4	4	3	3	2	3	FALSE		FALSE	1.3	1			1.3	1	1	1	2	2	2	2	poor_vision_cause_cataract_untreated			1	2
1	216	1	3	1	6	2	1	1	1	3	3	1	4	2	2	2	2	4	3	4	2	2	3	3	4	3	2	2	3	FALSE		FALSE	1	1.3			1	1.3	0.3	0.47	1	2	1	2	poor_vision_cause_uncorrected_refractive_error			1	7
1	217	4	1	0	4	1	1	1	1	3	3	1	4	2	2	2	2	4	4	4	2	2	4	4	4	3	2	3	3	FALSE		FALSE	1	1			1	1	1	1	2	2	2	2	poor_vision_cause_cataract_untreated			1	7
1	218	1	3	1	2	2	1	1	1	1	1	1	4	2	2	4	2	4	4	4	2	2	3	3	3	2	2	2	3	FALSE		FALSE	0.3	0.47			0.3	0.47	0.3	0.3	4	1	13	1	13
1	219	1	3	0	3	1	1	1	3	3	3	1	2	4	2	2	2	4	2	2	2	2	4	4	4	3	3	2	3	FALSE		FALSE	1	3			1	3	0.3	3	1	2	1	2	poor_vision_cause_uncorrected_refractive_error			7
1	220	1	3	1	2	1	1	1	1	1	3	1	4	2	2	2	2	4	4	4	2	2	3	3	3	2	2	2	3	FALSE		FALSE	1.3	1			1.3	1	1	0.47	2	2	2	2	poor_vision_cause_cataract_untreated			1	2
1	221	1	3	1	3	2	1	1	1	1	1	1	4	2	2	4	2	4	4	4	2	2	3	4	4	2	2	2	3	FALSE		FALSE	1.8	0.3			1.8	0.3	1.3	0.3	2	4	2	13	13			1	7
1	222	1	3	0	3	1	1	1	2	3	3	1	4	2	2	2	2	4	2	4	2	2	3	3	4	3	2	2	3	FALSE		TRUE	1.3	1			1.3	1	1	0.47	2	2	2	2	poor_vision_cause_cataract_untreated			1	7
1	223	1	3	1	5	2	1	1	1	1	1	1	4	2	2	2	2	4	3	4	2	2	3	4	4	3	3	2	3	FALSE		FALSE	3	0.3			3	0.3	3	0.3	6	1	6	13	13
1	224	1	3	2	4	2	1	1	1	3	3	1	2	2	2	4	2	4	4	4	2	2	4	4	4	2	2	2	3	TRUE	spectacles_age_2_5	TRUE	1	0.3	1	0.3	1	0.3	1	0.3	2	2	2	13	13			1	2
1	225	4	3	0	3	1	1	1	1	3	3	1	2	2	2	2	2	4	4	4	2	2	3	4	4	3	3	2	3	FALSE		FALSE	1	0.3			1	0.3	1	0.3	2	1	12	13	13			4	7
1	226	2	3	1	3	2	1	1	1	1	3	1	4	2	2	2	2	4	3	4	2	2	4	4	4	2	2	2	3	FALSE		FALSE	1.8	0.3			1.8	0.3	1.3	0.3	2	1	2	13	13			7
1	227	4	3	0	2	1	1	1	1	1	1	1	4	2	2	4	2	4	4	4	2	2	3	3	3	2	2	2	3	FALSE		TRUE	0.3	0.47			0.3	0.47	0.3	0.3	4	4	13	1	13
1	228	1	2	2	3	2	1	1	1	1	1	1	4	2	4	4	2	4	4	4	2	2	3	3	3	2	2	2	3	FALSE		FALSE	0.47	0.47			0.47	0.47	0.3	0.3	4	4	1	1	poor_vision_cause_uncorrected_refractive_error
1	229	1	3	0	2	1	3	1	3	2	2	2	2	2	2	2	3	4	2	4	2	2	4	4	4	4	3	2	2	FALSE		FALSE	1.8	1.3			1.8	1.3	1.3	1	2	2	2	2	poor_vision_cause_cataract_untreated			1	7
1	230	1	3	1	2	2	1	1	1	2	2	1	2	2	2	2	2	4	4	4	2	2	3	4	4	4	2	2	3	TRUE	spectacles_age_2_5	TRUE	3	0.3	3	0.3	3	0.3	3	0.3	2	1	2	13	13			1	7
1	231	4	3	1	2	1	1	1	1	1	1	1	4	2	4	4	2	4	4	4	2	2	3	4	3	2	2	2	3	FALSE		TRUE	0.3	0.3			0.3	0.3	0.3	0.3	4	1	13	13	13
1	232	1	3	1	4	2	1	1	1	3	3	1	4	2	2	2	2	4	4	4	2	2	3	3	4	2	2	2	3	FALSE		FALSE	1	0.3			1	0.3	1	0.3	2	1	2	13	13			1	2
1	233	1	3	0	6	2	1	1	1	3	3	1	4	2	2	4	2	4	4	4	2	2	3	4	4	3	3	2	3	TRUE	spectacles_age_under_2	TRUE	1	0.3	1	0.3	1	0.3	0.47	0.3	1	1	10	13	13
1	234	1	3	0	3	1	1	1	1	2	2	1	2	2	2	2	2	4	4	4	2	2	4	4	4	2	3	2	3	FALSE		FALSE	1.3	1			1.3	1	0.47	0.3	2	1	2	1	poor_vision_cause_uncorrected_refractive_error			1	7
1	235	4	3	0	3	1	1	1	3	3	3	1	2	2	2	2	4	4	2	4	2	2	3	4	4	4	3	2	3	FALSE		TRUE	0.3	3			0.3	3	0.3	3	1	2	13	2	13			1	7
1	236	4	3	0	1	1	1	1	3	3	3	1	4	2	2	2	2	4	4	4	2	2	4	4	4	4	3	2	3	FALSE		TRUE	1	1			1	1	1	0.47	2	2	2	2	poor_vision_cause_cataract_untreated			1	7
1	237	4	3	1	3	1	1	1	1	1	1	1	4	2	4	4	2	4	4	4	2	2	3	3	4	2	2	2	3	FALSE		TRUE	0.3	1.3			0.3	1.3	0.3	1	4	4	13	10	13
1	238	4	3	0	2	1	1	1	1	3	3	1	4	2	2	2	2	4	2	4	2	2	3	4	4	3	3	2	3	FALSE		FALSE	1.3	1.3			1.3	1.3	1	1	2	2	2	2	poor_vision_cause_cataract_untreated			1	2
1	239	1	3	1	2	2	1	1	1	1	1	1	4	2	4	4	2	4	4	4	2	2	3	3	4	2	2	2	3	FALSE		FALSE	0.3	1.3			0.3	1.3	0.3	1	4	2	13	2	13			1	7
1	240	4	3	0	3	1	1	1	1	2	2	1	2	4	2	4	2	4	4	4	2	2	3	4	4	3	3	2	3	FALSE		FALSE	1	1			1	1	1	1	2	2	2	2	poor_vision_cause_cataract_untreated			1	7
1	241	4	3	1	2	1	1	1	1	2	2	1	4	2	2	2	2	4	4	4	2	2	3	3	3	3	3	2	3	FALSE		FALSE	1.3	1			1.3	1	1	1	2	2	2	2	poor_vision_cause_cataract_untreated			1	7
1	242	4	3	0	1	1	1	1	3	2	2	1	4	2	2	2	2	4	3	4	2	2	3	4	4	4	3	3	3	FALSE		FALSE	1	1.3			1	1.3	1	1.3	2	2	2	2	poor_vision_cause_cataract_untreated			1	7
1	243	1	3	0	2	1	1	1	1	2	2	1	2	2	2	2	2	4	3	4	2	2	3	3	4	3	2	2	3	FALSE		FALSE	1	3			1	3	0.3	3	1	6	1	5	poor_vision_cause_uncorrected_refractive_error
1	244	1	3	1	2	1	1	1	1	2	2	1	2	4	4	4	2	4	4	4	2	2	3	3	4	3	3	2	3	FALSE		FALSE	1	1.3			1	1.3	0.47	1	2	2	2	2	poor_vision_cause_cataract_untreated			1	2
1	245	1	2	1	2	2	1	1	1	1	1	1	2	4	4	4	2	4	4	4	2	2	3	3	3	2	3	2	3	FALSE		FALSE	1.3	0.3			1.3	0.3	1.3	0.3	4	4	9	13	13
1	246	1	3	1	2	1	1	1	1	2	2	1	2	4	4	4	2	4	4	4	2	2	3	3	3	3	3	2	3	FALSE		FALSE	0.47	0.47			0.47	0.47	0.47	0.47	1	1	9	9	poor_vision_cause_diabetic_retinopathy
1	247	4	3	0	3	1	1	1	3	2	2	1	4	2	2	2	2	4	2	2	2	2	4	4	4	3	3	2	3	FALSE		FALSE	1	1			1	1	1	1	2	2	2	2	poor_vision_cause_cataract_untreated			1	2
1	248	1	3	1	5	2	1	1	1	3	3	1	2	4	4	4	2	4	4	4	2	2	3	4	4	3	3	2	3	FALSE		FALSE	0.3	4			0.3	4	0.3	4	1	2	13	2	13			7
1	249	1	2	1	3	1	1	1	1	2	3	1	2	4	4	4	2	4	3	4	2	2	3	4	4	4	3	3	3	FALSE		FALSE	1.8	1.8			1.8	1.8	1.3	1.3	2	2	2	2	poor_vision_cause_cataract_untreated			7
1	250	4	3	0	1	1	1	1	3	3	3	3	2	2	2	2	2	4	2	2	2	2	3	4	4	4	4	3	3	FALSE		TRUE	1.3	1			1.3	1	1	0.47	2	2	2	2	poor_vision_cause_cataract_untreated			1
1	251	4	3	0	4	2	1	1	1	2	2	2	4	2	2	2	2	4	3	4	2	2	4	4	4	3	3	3	3	FALSE		FALSE	1	0.47			1	0.47	1	0.47	2	2	2	2	poor_vision_cause_cataract_untreated			1	2
1	252	1	3	1	2	1	1	1	1	2	2	2	2	4	2	4	2	4	4	4	2	2	4	4	4	3	3	3	3	FALSE		FALSE	1.3	1			1.3	1	1	0.47	2	2	2	2	poor_vision_cause_cataract_untreated			1	7
1	253	1	3	1	7	2	1	1	1	1	3	1	2	4	2	4	2	4	3	4	2	2	3	4	4	3	3	2	3	FALSE		FALSE	1.3	1.8			1.3	1.8	1.3	1.8	2	2	2	2	poor_vision_cause_cataract_untreated			7
1	254	1	3	0	2	1	1	1	3	2	2	1	2	2	2	2	3	4	3	4	2	2	4	4	4	4	3	3	3	FALSE		FALSE	3	0.47			3	0.47	3	0.47	2	2	2	2	poor_vision_cause_cataract_untreated			1
1	255	4	3	0	2	1	1	1	1	2	2	1	2	4	4	4	2	4	4	4	2	2	3	4	4	3	3	2	3	TRUE	spectacles_age_2_5	FALSE	1	3	0.47	3	0.47	3	0.47	3	4	2	10	2	poor_vision_cause_cataract_untreated			7
1	256	4	3	0	24	2	1	1	1	1	3	1	2	2	2	2	2	4	3	4	2	2	3	4	4	3	3	3	3	FALSE		FALSE	3	1			3	1	3	0.3	2	1	2	1	poor_vision_cause_uncorrected_refractive_error			7
1	257	1	3	0	2	1	1	1	1	2	2	1	4	2	2	2	2	4	4	4	2	2	4	4	4	3	3	3	3	FALSE		TRUE	0.47	1			0.47	1	0.3	0.47	1	2	1	2	poor_vision_cause_uncorrected_refractive_error			1	7
1	258	4	3	1	3	1	1	1	1	1	1	1	4	2	4	4	2	4	4	4	2	2	3	3	4	2	2	2	3	FALSE		FALSE	3	0.3			3	0.3	3	0.3	2	4	2	13	13			7
1	259	4	3	1	1	1	1	1	1	3	3	1	2	2	2	2	4	4	3	2	2	2	3	4	4	4	3	3	3	FALSE		FALSE	1.3	0.47			1.3	0.47	0.47	0.47	2	2	2	2	poor_vision_cause_cataract_untreated			1
1	260	1	3	0	2	1	1	1	1	2	2	1	2	4	4	4	2	4	3	4	2	2	4	4	4	3	3	3	3	TRUE	spectacles_age_over_5	TRUE	3	1	3	1	3	1	3	1	2	2	2	2	poor_vision_cause_cataract_untreated			1	2
1	261	4	3	1	9	2	1	1	1	1	1	1	4	2	4	4	2	4	4	4	2	2	3	3	4	2	2	2	3	FALSE		FALSE	0.3	1			0.3	1	0.3	0.47	4	2	13	2	13			1
1	262	4	3	0	5	1	1	1	1	2	2	3	2	4	2	2	2	4	2	4	2	2	4	4	4	4	3	2	3	FALSE		FALSE	1	1.8			1	1.8	0.3	1.8	1	2	1	2	poor_vision_cause_uncorrected_refractive_error			1	7
1	263	1	3	0	2	1	1	1	3	3	3	1	2	4	4	4	3	4	4	4	2	2	3	4	4	3	3	3	3	FALSE		FALSE	1.8	1.8			1.8	1.8	1.8	1	1	2	9	2	poor_vision_cause_cataract_untreated			1	7
1	264	4	3	0	6	1	1	1	1	3	3	1	2	4	4	4	2	4	3	4	2	2	3	4	4	3	3	3	3	FALSE		TRUE	1	1			1	1	1	1	2	2	2	2	poor_vision_cause_cataract_untreated			1	7
1	265	4	3	0	2	1	1	1	2	2	2	3	4	2	2	2	2	4	3	2	2	2	4	4	4	3	3	3	3	FALSE		TRUE	1	1			1	1	1	1	2	2	2	2	poor_vision_cause_cataract_untreated			1	7
1	266	1	3	0	2	1	1	1	1	1	3	1	2	4	4	4	2	4	4	4	2	2	3	4	4	3	2	2	3	FALSE		FALSE	1.3	3			1.3	3	1	3	2	2	2	2	poor_vision_cause_cataract_untreated			7
1	267	1	3	0	2	1	1	1	1	3	3	1	2	4	4	4	2	4	4	4	2	2	3	4	4	3	3	2	3	FALSE		FALSE	3	0.47			3	0.47	3	0.47	1	2	12	2	poor_vision_cause_cataract_untreated			1
1	268	4	1	0	2	1	1	1	1	3	3	1	4	2	2	2	2	4	3	2	2	2	4	4	4	3	3	3	3	FALSE		TRUE	1	1.3			1	1.3	1	1	1	2	10	2	poor_vision_cause_cataract_untreated			1
1	269	4	3	2	2	2	1	1	1	1	1	1	2	2	4	4	2	4	4	4	2	2	3	3	2	2	2	2	3	TRUE	spectacles_age_2_5	TRUE	0.3	1.3	0.3	1.3	0.3	1.3	0.3	1.3	2	4	13	11	13
1	270	4	3	1	4	2	1	1	1	1	1	1	4	2	4	4	2	4	4	4	2	2	3	3	3	2	2	2	3	FALSE		FALSE	0.3	0.3			0.3	0.3	0.3	0.3	4	4	13	13	13
1	271	4	3	0	5	2	1	1	1	1	1	1	4	2	4	4	2	4	4	4	2	2	3	4	4	2	2	2	3	FALSE		FALSE	0.47	0.3			0.47	0.3	0.47	0.3	4	4	10	13	13
1	272	4	3	0	2	1	1	1	1	2	2	3	2	2	2	4	2	4	3	2	2	2	4	4	4	4	4	3	3	FALSE		FALSE	1.8	0.3			1.8	0.3	1.8	0.3	2	4	2	13	13			1
1	273	4	3	1	2	2	1	1	1	1	1	1	4	2	4	4	2	4	4	4	2	2	3	3	4	2	3	2	3	TRUE	spectacles_age_over_5	FALSE	3	0.3	3	0.3	3	0.3	3	0.3	2	4	2	13	13			4
1	274	1	3	2	2	3	1	1	2	1	1	1	2	4	4	4	2	4	4	4	2	2	3	3	3	2	2	2	3	FALSE		TRUE	0.47	1.3			0.47	1.3	0.3	1	4	2	1	2	poor_vision_cause_uncorrected_refractive_error			1
1	275	1	3	2	2	2	1	1	1	1	1	1	4	2	4	4	2	4	4	4	2	2	3	3	3	2	2	2	3	FALSE		FALSE	1	0.3			1	0.3	1	0.3	4	4	5	13	13
1	276	4	3	0	1	1	2	1	1	3	3	1	2	2	4	3	1	5	5	5	1	1	4	4	4	1	2	1	3	FALSE		TRUE	0.3	1			0.3	1	0.3	0.3	1	1	13	1	13
1	277	4	3	1	2	2	1	2	3	2	3	2	3	3	1	4	1	4	3	1	4	1	4	4	4	2	2	1	3	FALSE		FALSE	1.3	1.3			1.3	1.3	1	1	2	2	2	2	poor_vision_cause_cataract_untreated			5
1	278	4	3	2	3	3	1	1	1	1	1	1	4	2	4	5	1	4	5	5	1	1	3	3	4	1	1	1	3	FALSE		FALSE	0.47	0.47			0.47	0.47	0.3	0.3	4	4	1	1	poor_vision_cause_uncorrected_refractive_error
1	279	1	3	1	3	2	1	1	1	1	1	1	1	4	4	3	1	4	3	5	2	1	4	4	4	1	1	1	3	FALSE		FALSE	1.8	4			1.8	4	1.8	4	2	2	2	11	poor_vision_cause_cataract_untreated			7
1	280	4	2	1	1	2	1	1	1	1	1	1	5	1	4	5	1	4	4	5	1	1	4	4	4	4	1	1	3	FALSE		FALSE	0.3	0.3			0.3	0.3	0.3	0.3	4	4	13	13	13
1	281	1	2	3	5	3	1	1	1	1	1	1	4	2	4	5	1	5	3	5	1	1	1	4	4	1	1	1	3	FALSE		FALSE	1	0.3			1	0.3	0.47	0.3	4	4	3	13	13
1	282	1	1	2	4	3	1	1	1	1	1	1	5	1	3	5	1	5	5	5	1	1	2	4	4	1	1	1	3	FALSE		FALSE	0.3	0.3			0.3	0.3	0.3	0.3	1	4	13	13	13
1	283	4	3	1	7	3	1	1	2	2	2	1	3	3	1	4	1	4	5	5	1	1	2	4	4	3	4	4	3	FALSE		FALSE	1.8	0.3			1.8	0.3	1.3	0.3	2	1	2	13	13			1	2
1	284	4	3	1	3	3	1	1	2	2	2	2	2	4	1	2	1	3	3	5	1	1	4	4	4	3	1	1	3	TRUE	spectacles_age_over_5	FALSE	1.3	1.8	1	1.8	1	1.8	1	1.8	2	2	2	2	poor_vision_cause_cataract_untreated			2
1	285	1	3	1	3	3	2	2	2	2	2	1	2	5	1	1	1	2	3	5	2	1	4	4	4	4	1	2	3	FALSE		FALSE	1	1			1	1	1	0.3	2	2	2	1	poor_vision_cause_uncorrected_refractive_error			1	2
1	286	1	3	3	3	4	1	1	1	1	1	1	5	1	4	5	1	5	4	5	1	1	4	4	4	1	1	1	3	FALSE		FALSE	0.3	0.3			0.3	0.3	0.3	0.3	4	4	13	13	13
1	287	1	1	3	3	4	1	1	1	1	1	1	5	1	5	5	1	5	4	5	1	1	2	2	4	1	1	1	3	FALSE		FALSE	0.3	0.3			0.3	0.3	0.3	0.3	4	4	13	13	13
1	288	1	1	3	6	4	1	1	1	1	1	1	5	1	4	5	1	4	4	5	1	1	4	1	4	1	1	1	3	FALSE		TRUE	0.3	0.3			0.3	0.3	0.3	0.3	4	4	13	13	13
1	289	1	1	3	2	3	1	1	1	1	1	1	1	4	5	5	1	4	4	5	1	1	2	1	4	1	1	1	3	FALSE		FALSE	0.3	1.8			0.3	1.8	0.3	1	1	2	13	2	13			7
1	290	4	3	1	3	3	1	1	1	1	1	1	4	2	3	5	1	5	5	5	1	1	4	4	4	1	1	1	3	FALSE		FALSE	0.3	0.3			0.3	0.3	0.3	0.3	4	4	13	13	13
1	291	4	3	1	3	3	1	1	1	1	1	1	2	4	2	3	1	4	4	5	1	1	4	4	4	4	2	1	3	FALSE		TRUE	1	1			1	1	1	1	2	2	2	2	poor_vision_cause_cataract_untreated			2
1	292	4	3	1	4	3	1	1	2	2	2	1	1	4	3	2	1	4	4	5	1	1	4	4	4	1	1	1	3	FALSE		FALSE	1.8	1.8			1.8	1.8	1.8	1.8	2	2	2	2	poor_vision_cause_cataract_untreated			2
1	293	1	3	2	2	3	1	1	2	2	2	2	3	3	3	2	2	4	3	5	1	1	2	4	4	3	1	1	3	FALSE		TRUE	1.3	1			1.3	1	1	0.3	2	1	2	1	poor_vision_cause_uncorrected_refractive_error			1
1	294	1	3	1	2	3	1	1	2	2	2	2	2	4	4	3	2	2	3	2	1	1	1	4	4	3	2	1	3	FALSE		FALSE	1	1			1	1	1	0.3	2	1	2	1	poor_vision_cause_uncorrected_refractive_error			1	2
1	295	4	3	1	1	3	1	1	2	2	2	1	2	2	1	5	1	2	4	5	1	1	4	4	4	1	1	1	3	FALSE		FALSE	1.3	1.8			1.3	1.8	1.3	1.8	2	2	2	2	poor_vision_cause_cataract_untreated			2
1	296	1	3	2	3	3	1	1	1	1	1	1	2	4	4	4	1	4	5	5	1	1	1	1	4	4	1	1	3	FALSE		FALSE	3	0.3			3	0.3	3	0.3	2	1	2	13	13			5
1	297	4	3	2	4	4	1	1	2	2	1	1	3	2	4	4	1	4	5	5	1	1	1	4	4	1	1	1	3	TRUE	spectacles_age_2_5	TRUE	1	1.8	0.47	1.8	0.47	1.8	0.3	1	2	2	1	2	poor_vision_cause_uncorrected_refractive_error			2
1	298	4	3	2	4	2	1	1	1	1	1	1	5	1	4	5	1	4	4	5	2	4	2	2	4	4	1	1	3	FALSE		FALSE	0.3	0.3			0.3	0.3	0.3	0.3	4	4	13	13	13
1	299	4	3	1	2	2	1	1	1	1	1	1	5	1	3	5	1	2	5	5	1	1	4	4	4	1	1	1	3	FALSE		FALSE	0.3	0.3			0.3	0.3	0.3	0.3	4	4	13	13	13
1	300	1	1	2	2	3	1	1	1	1	1	1	4	2	2	4	1	4	4	5	1	1	2	4	2	1	1	1	3	FALSE		TRUE	0.3	1.3			0.3	1.3	0.3	1	1	2	13	2	13			1	2
1	301	1	1	2	2	2	1	1	1	1	1	1	2	4	1	3	1	4	4	5	1	1	4	4	4	2	1	1	3	FALSE		FALSE	1	1			1	1	1	0.47	2	2	2	2	poor_vision_cause_cataract_untreated			2
1	302	1	3	2	5	5	1	1	1	1	1	1	2	2	4	4	1	4	1	5	1	1	4	4	4	2	1	1	3	FALSE		TRUE	0.3	3			0.3	3	0.3	3	1	2	13	2	13			1	5
1	303	1	1	3	3	4	1	1	1	1	1	1	5	1	5	5	1	5	4	5	1	1	2	1	4	1	1	1	3	FALSE		FALSE	0.3	0.3			0.3	0.3	0.3	0.3	4	4	13	13	13
1	304	4	3	2	4	3	1	1	2	2	2	1	2	4	2	2	1	4	4	5	1	1	4	4	4	1	1	1	3	FALSE		FALSE	0.47	1			0.47	1	0.47	1	2	2	2	2	poor_vision_cause_cataract_untreated			2
1	305	4	3	2	3	3	1	1	1	1	1	1	5	1	1	5	1	5	1	1	1	1	2	2	4	1	1	1	3	FALSE		TRUE	0.47	0.3			0.47	0.3	0.3	0.3	4	4	1	13	13
1	306	4	3	2	3	4	1	3	1	1	1	1	5	1	5	5	1	5	5	5	1	1	4	4	4	1	1	1	3	TRUE	spectacles_age_2_5	TRUE	0.3	1.8	0.3	1.3	0.3	1.3	0.3	1.3	1	2	13	2	13			1
1	307	4	3	2	2	3	1	1	1	1	1	1	4	2	4	4	1	4	1	5	3	3	3	4	4	3	1	2	3	FALSE		FALSE	0.3	1.8			0.3	1.8	0.3	1.8	4	2	13	2	13			3
1	308	4	3	2	5	4	1	1	1	1	1	1	2	4	4	4	1	5	5	5	1	1	4	4	4	1	1	1	3	TRUE	spectacles_age_2_5	TRUE	1	1	1	1	1	1	0.47	1	2	2	2	2	poor_vision_cause_cataract_untreated			7
1	309	4	1	3	2	2	2	2	2	2	2	2	2	4	1	5	1	3	4	5	1	1	4	4	4	4	4	4	3	FALSE		FALSE	0.47	1			0.47	1	0.3	1.8	1	2	1	2	poor_vision_cause_cataract_untreated			2
1	310	1	1	3	3	4	1	1	1	1	1	1	5	1	4	4	1	5	5	5	1	1	4	4	4	1	1	1	3	FALSE		FALSE	1	0.3			1	0.3	0.3	0.3	1	4	1	13	13
1	311	4	3	2	2	3	1	1	1	1	1	1	5	1	4	5	1	1	5	1	5	1	4	4	4	1	1	1	3	FALSE		TRUE	0.3	0.3			0.3	0.3	0.3	0.3	4	4	13	13	13
1	312	4	3	2	6	4	1	1	1	1	1	1	5	1	4	4	1	1	4	5	1	1	4	4	4	2	1	1	3	FALSE		FALSE	0.3	1.3			0.3	1.3	0.3	0.47	4	2	13	2	13			1
1	313	1	2	3	2	3	1	1	1	1	1	1	4	1	3	4	1	4	5	5	1	1	4	4	4	1	1	1	3	FALSE		TRUE	0.3	0.3			0.3	0.3	0.3	0.3	1	4	13	13	13
1	314	4	3	2	2	3	1	1	2	2	2	1	4	2	1	3	1	3	4	5	1	1	4	4	4	4	1	2	3	TRUE	spectacles_age_2_5	TRUE	1.3	1	1.3	0.47	1.3	0.47	1	0.47	2	2	2	2	poor_vision_cause_cataract_untreated			7
1	315	4	3	2	5	3	1	1	2	2	1	1	2	5	1	4	1	1	4	5	1	1	2	3	3	1	1	1	3	FALSE		FALSE	1	1.8			1	1.8	0.47	1.3	2	2	2	2	poor_vision_cause_cataract_untreated			7
1	316	4	2	2	3	3	1	1	1	1	1	1	4	2	1	4	1	3	5	5	1	1	1	4	4	1	1	1	3	FALSE		FALSE	1.3	1			1.3	1	1	0.3	1	1	11	1	poor_vision_cause_uncorrected_refractive_error
1	317	1	2	2	3	3	1	1	1	2	1	1	2	4	1	5	1	5	5	5	1	1	4	4	4	1	1	1	3	FALSE		FALSE	0.3	4			0.3	4	0.3	4	1	6	13	5	13
1	318	4	3	2	3	3	1	1	1	1	1	1	2	5	4	5	1	5	5	5	1	1	4	4	4	1	1	1	3	FALSE		FALSE	4	0.3			4	0.3	4	0.3	6	1	12	13	13
1	319	1	3	2	2	2	1	1	1	1	1	1	2	4	1	5	1	4	5	5	1	1	4	2	4	1	1	1	3	FALSE		FALSE	1	1.8			1	1.8	0.3	1.8	2	2	1	2	poor_vision_cause_uncorrected_refractive_error			2
1	320	1	1	5	2	4	1	1	1	1	1	3	5	1	4	4	1	4	5	5	1	2	2	3	1	4	3	1	3	FALSE		FALSE	0.3	0.3			0.3	0.3	0.3	0.3	4	4	13	13	13
1	321	1	2	1	6	3	1	1	2	2	2	1	1	5	2	1	1	3	5	5	1	2	3	3	3	2	1	1	3	FALSE		FALSE	1.3	1			1.3	1	1	0.47	2	2	2	2	poor_vision_cause_cataract_untreated			2
1	322	1	2	2	3	3	1	1	1	1	1	1	2	4	4	4	1	4	5	5	1	1	4	1	4	1	1	1	3	TRUE	spectacles_age_2_5	TRUE	0.3	3	0.3	1.8	0.3	1.8	0.3	1.8	1	2	13	2	13			2
1	323	4	2	1	2	2	1	1	2	2	1	1	2	5	4	4	1	3	5	5	4	1	4	2	4	1	1	1	3	FALSE		FALSE	0.47	1.8			0.47	1.8	0.3	1	1	2	1	2	poor_vision_cause_uncorrected_refractive_error			2
1	324	4	3	2	3	3	1	1	1	1	1	1	4	2	4	5	1	5	5	5	1	1	1	4	4	1	1	1	3	FALSE		FALSE	0.3	0.3			0.3	0.3	0.3	0.3	4	1	13	13	13
1	325	1	3	3	3	3	1	1	1	1	1	1	5	1	5	4	1	4	5	5	1	1	3	3	3	2	1	1	3	FALSE		TRUE	0.3	0.3			0.3	0.3	0.3	0.3	1	4	13	13	13
1	326	1	1	4	2	4	1	1	1	1	1	1	5	1	5	5	1	4	4	5	1	1	4	4	4	2	1	1	3	FALSE		FALSE	0.3	0.3			0.3	0.3	0.3	0.3	1	4	13	13	13
1	327	1	2	3	2	4	1	1	2	1	1	1	5	1	4	5	1	3	5	5	1	1	4	4	4	1	1	1	3	FALSE		TRUE	0.3	0.3			0.3	0.3	0.3	0.3	4	4	13	13	13
1	328	4	1	2	6	4	1	1	2	1	1	1	2	3	1	3	1	4	3	5	1	1	4	4	4	1	1	1	3	FALSE		TRUE	0.3	3			0.3	3	0.3	3	1	2	13	2	13			2
1	329	4	3	2	1	2	1	1	2	2	2	1	1	5	2	1	4	4	4	5	2	2	4	4	4	3	1	1	3	TRUE	spectacles_age_2_5	FALSE	1	0.47	1	0.47	1	0.47	1	0.47	2	2	2	2	poor_vision_cause_cataract_untreated			2
1	330	1	2	3	2	3	1	1	2	2	2	1	2	4	3	2	2	4	5	5	1	1	4	4	4	3	1	1	3	FALSE		TRUE	0.47	1			0.47	1	0.3	1	1	2	1	2	poor_vision_cause_uncorrected_refractive_error			1	2
1	331	1	2	2	4	3	1	1	1	1	1	1	2	4	2	4	1	5	5	5	1	1	4	4	4	1	1	1	3	TRUE	spectacles_age_2_5	FALSE	1.8	1.8	1	1	1	1	1	1	2	2	2	2	poor_vision_cause_cataract_untreated			2	5
1	332	1	3	2	3	3	1	1	2	1	1	1	2	4	2	4	1	4	3	4	2	2	4	4	4	1	1	1	3	FALSE		TRUE	0.3	1			0.3	1	0.3	1	4	2	13	2	13			7
1	333	4	3	1	6	2	1	1	2	2	1	2	2	4	4	2	1	3	4	5	1	1	3	3	4	2	1	1	3	FALSE		FALSE	3	0.3			3	0.3	3	0.3	2	4	2	13	13			7
1	334	2	1	3	5	2	1	1	1	1	1	1	4	2	4	5	1	4	5	5	1	1	4	4	4	1	1	1	3	FALSE		TRUE	0.3	0.3			0.3	0.3	0.3	0.3	1	1	13	13	13
1	335	1	2	2	3	3	1	1	2	2	1	1	1	2	4	1	1	5	4	5	1	1	4	2	4	1	1	1	3	FALSE		FALSE	0.3	0.3			0.3	0.3	0.3	0.3	4	4	13	13	13
1	336	1	2	2	5	3	1	1	2	1	2	1	4	2	3	4	1	4	4	1	1	1	3	3	4	2	1	1	3	FALSE		TRUE	0.3	3			0.3	3	0.3	3	4	2	13	2	13			7
1	337	1	1	2	3	3	2	1	2	2	2	2	2	4	2	4	2	4	5	5	1	1	3	3	3	2	2	1	3	FALSE		TRUE	0.3	0.3			0.3	0.3	0.3	0.3	4	4	13	13	13
1	338	1	2	3	3	3	1	1	3	1	1	1	1	5	5	4	1	5	5	5	1	1	4	1	2	1	1	1	3	FALSE		FALSE	1.8	1			1.8	1	1	1	2	2	2	2	poor_vision_cause_cataract_untreated			2
1	339	1	1	3	6	4	1	1	1	1	1	1	5	1	5	5	1	5	5	5	1	1	4	4	4	1	1	1	3	FALSE		TRUE	4	0.3			4	0.3	4	0.3	1	1	12	13	13
1	340	1	3	2	3	3	1	1	1	1	1	1	2	4	2	4	2	4	3	5	2	1	4	4	4	2	1	1	3	FALSE		FALSE	4	0.3			4	0.3	4	0.3	6	1	5	13	13
1	341	3	3	2	2	3	2	1	2	2	2	1	2	5	1	2	1	3	4	4	1	1	4	4	4	1	1	1	3	FALSE		FALSE	0.3	0.3			0.3	0.3	0.3	0.3	4	4	13	13	13
1	342	1	3	2	5	3	1	1	1	1	1	1	2	4	4	4	1	3	2	5	1	1	4	4	4	2	1	1	3	FALSE		FALSE	0.3	0.3			0.3	0.3	0.3	0.3	4	4	13	13	13
1	343	1	3	2	2	3	1	1	2	2	2	1	2	4	1	4	3	1	4	5	2	2	4	4	4	1	1	2	3	FALSE		TRUE	1.8	0.47			1.8	0.47	1.8	0.47	2	2	2	2	poor_vision_cause_cataract_untreated			2
1	344	1	3	2	2	2	1	1	2	2	2	1	2	4	3	4	2	3	4	4	2	2	3	3	3	3	1	2	3	FALSE		TRUE	1.3	1.3			1.3	1.3	1	0.47	2	2	2	2	poor_vision_cause_cataract_untreated			2
1	345	1	3	3	4	4	1	1	1	1	1	1	5	1	4	5	1	5	5	5	3	1	4	2	4	1	1	1	3	FALSE		TRUE	1.8	0.3			1.8	0.3	1.8	0.3	2	1	2	13	13			2
1	346	1	2	2	3	3	1	1	1	1	1	1	2	3	4	3	2	4	4	5	1	1	4	4	4	2	1	1	3	FALSE		TRUE	1.3	0.3			1.3	0.3	1.3	0.3	2	1	2	13	13			1	2
1	347	3	3	2	4	3	1	1	1	1	1	1	5	1	4	3	1	5	1	5	1	1	4	4	4	2	1	2	3	FALSE		TRUE	0.3	1.3			0.3	1.3	0.3	1.3	1	2	13	2	13			1	2
1	348	1	1	2	3	3	1	1	1	1	1	1	1	4	4	2	2	3	3	4	2	2	4	4	4	3	1	1	3	FALSE		FALSE	0.3	1.8			0.3	1.8	0.3	1.8	1	2	13	2	13			2
1	349	1	2	2	3	3	1	1	1	1	1	1	3	3	4	4	2	4	4	4	2	2	4	4	4	2	1	1	3	FALSE		TRUE	1	1			1	1	1	1	2	2	2	2	poor_vision_cause_cataract_untreated			2
1	350	1	2	2	4	3	1	1	1	1	1	1	2	4	4	5	1	5	5	1	2	1	4	4	4	1	1	1	3	FALSE		TRUE	1	1			1	1	0.47	1	2	2	2	2	poor_vision_cause_cataract_untreated			1	2
1	351	1	1	2	6	3	1	1	1	1	1	1	2	4	4	5	1	5	4	5	1	1	4	4	4	1	1	1	3	FALSE		TRUE	1	1			1	1	1	1	2	2	2	2	poor_vision_cause_cataract_untreated			7
1	352	1	1	3	3	4	1	1	1	1	1	1	2	4	4	5	1	5	5	5	1	1	4	4	4	1	1	1	3	FALSE		FALSE	0.3	0.3			0.3	0.3	0.3	0.3	4	4	13	13	13
1	353	3	2	2	1	2	1	1	2	2	2	1	2	4	4	3	3	4	5	5	1	1	4	4	4	1	1	1	3	FALSE		TRUE	0.3	1			0.3	1	0.3	1	1	2	13	2	13			2
1	354	4	3	1	5	1	3	3	3	3	3	3	2	2	2	4	2	1	4	1	1	1	4	4	4	4	1	3	3	FALSE		FALSE	1.8	4			1.8	4	1.8	4	2	1	2	11	poor_vision_cause_cataract_untreated			1	5
1	355	1	1	2	3	3	1	1	1	1	1	1	4	1	2	4	1	4	4	3	1	1	3	4	2	1	1	1	3	FALSE		FALSE	0.3	0.3			0.3	0.3	0.3	0.3	4	4	13	13	13
1	356	3	1	1	1	2	1	1	1	1	2	1	4	4	2	2	2	4	4	2	1	1	3	4	4	2	1	1	3	FALSE		FALSE	0.47	0.3			0.47	0.3	0.3	0.3	1	4	1	13	13
1	357	1	3	1	2	2	1	1	2	3	2	2	4	2	3	2	2	3	4	4	2	2	4	4	4	2	3	3	3	FALSE		FALSE	0.47	1.3			0.47	1.3	0.3	1	2	2	1	2	poor_vision_cause_uncorrected_refractive_error			5
1	358	4	3	2	2	2	1	1	1	1	1	1	1	1	2	4	1	3	3	4	1	1	4	4	2	1	2	1	3	TRUE	spectacles_age_2_5	TRUE	1.8	1	1.8	0.47	1.8	0.47	1	0.3	2	1	2	1	poor_vision_cause_uncorrected_refractive_error			6
1	359	1	3	2	2	1	2	1	1	1	1	1	4	4	2	4	2	4	3	3	1	1	3	4	3	3	1	1	3	FALSE		TRUE	0.3	0.3			0.3	0.3	0.3	0.3	4	4	13	13	13
1	360	1	3	0	2	1	1	1	3	3	3	1	1	4	3	4	1	4	5	5	1	1	2	4	4	1	3	1	3	TRUE	spectacles_age_over_5	TRUE	1.8	1.8	1	1.3	1	1.3	1	1	2	2	2	2	poor_vision_cause_cataract_untreated			2
1	361	4	3	2	4	2	1	1	3	1	1	1	2	4	5	5	1	4	5	5	5	5	2	3	2	1	2	1	3	TRUE	spectacles_age_2_5	TRUE	0.3	1.8	0.3	1.8	0.3	1.8	0.3	1.8	4	4	13	11	13
1	362	1	3	2	3	1	1	1	1	1	1	1	4	1	4	5	1	5	5	2	1	2	3	2	3	2	2	1	3	FALSE		FALSE	0.3	0.3			0.3	0.3	0.3	0.3	4	4	13	13	13
1	363	1	3	2	2	1	1	1	3	1	3	3	4	4	4	4	2	5	1	5	1	1	4	4	4	4	3	2	3	FALSE		FALSE	1	0.3			1	0.3	0.47	0.3	1	1	9	13	13
1	364	1	3	1	4	1	1	1	3	3	1	1	5	1	2	4	1	5	5	4	1	1	4	3	4	1	2	1	3	FALSE		FALSE	0.3	0.3			0.3	0.3	0.3	0.3	4	4	13	13	13
1	365	4	3	0	1	1	3	1	3	3	3	3	4	2	2	3	2	5	4	1	1	1	3	4	4	2	1	2	3	TRUE	spectacles_age_over_5	TRUE	4	0.47	4	0.3	4	0.3	4	0.3	6	4	5	13	13
1	366	1	3	2	4	1	3	3	3	3	3	3	2	1	3	3	1	4	5	4	1	1	4	4	4	4	1	1	2	FALSE		TRUE	1.8	0.3			1.8	0.3	1.8	0.3	1	1	11	13	13
1	367	1	3	2	2	1	1	1	1	3	3	3	4	2	1	5	2	5	3	3	1	1	4	3	2	3	1	1	3	FALSE		FALSE	1.3	1			1.3	1	1	0.3	2	1	2	1	poor_vision_cause_uncorrected_refractive_error			1
1	368	1	3	1	4	1	3	3	3	3	3	2	2	2	3	4	1	5	3	4	1	4	2	4	4	1	2	1	3	TRUE	spectacles_age_over_5	TRUE	3	1	3	0.3	3	0.3	3	0.3	2	1	2	13	13			6
1	369	1	3	0	4	1	3	1	1	3	2	1	2	2	4	3	1	3	3	5	1	1	4	4	4	3	2	1	3	FALSE		FALSE	1.3	1.8			1.3	1.8	1	1.8	2	2	2	2	poor_vision_cause_cataract_untreated			5
1	370	1	3	1	2	2	1	1	1	1	1	1	5	2	3	2	1	4	1	4	1	1	2	4	4	1	2	1	3	FALSE		TRUE	1	0.47			1	0.47	1	0.3	2	1	2	1	poor_vision_cause_uncorrected_refractive_error			1
1	371	1	3	1	2	2	3	2	3	3	3	3	2	4	2	4	1	5	4	4	1	1	4	3	4	1	2	1	3	FALSE		TRUE	1	1.3			1	1.3	0.3	1	1	2	1	2	poor_vision_cause_uncorrected_refractive_error			1
1	372	3	3	0	7	1	1	3	3	3	3	3	2	5	2	4	1	5	5	5	1	1	4	4	4	4	2	1	3	TRUE	spectacles_age_over_5	TRUE	1	1.8	1	1.3	1	1.3	0.47	1.3	2	2	2	2	poor_vision_cause_cataract_untreated			5
1	373	4	3	1	2	1	3	3	3	3	3	1	2	4	4	2	1	3	3	2	1	1	4	4	4	3	2	3	3	FALSE		FALSE	1.3	1.3			1.3	1.3	1.3	0.47	2	2	2	2	poor_vision_cause_cataract_untreated			5
1	374	1	3	2	3	3	1	1	1	1	1	1	2	2	5	5	1	5	5	5	2	1	4	3	2	1	1	1	3	FALSE		FALSE	1	0.3			1	0.3	1	0.3	2	1	2	13	13			7
1	375	4	3	1	8	2	3	1	2	1	1	1	4	2	2	4	1	4	4	4	1	1	4	4	4	3	1	1	3	FALSE		TRUE	1.3	1			1.3	1	1	1	5	2	3	2	poor_vision_cause_cataract_untreated			7
1	376	1	3	2	4	2	1	1	3	1	1	1	4	2	2	4	1	4	5	5	1	2	4	4	4	2	2	1	3	FALSE		FALSE	1	1.3			1	1.3	0.3	0.3	4	1	1	1	poor_vision_cause_uncorrected_refractive_error
1	377	1	3	1	2	1	3	3	3	1	1	1	4	4	2	3	1	4	3	2	4	1	3	3	4	1	1	1	3	TRUE	spectacles_age_over_5	TRUE	1	0.3	1	0.3	1	0.3	0.47	0.3	2	4	2	13	13			7
1	378	4	3	1	7	2	1	1	3	1	1	1	3	2	4	4	4	1	4	3	5	2	4	4	4	2	3	1	3	TRUE	spectacles_age_under_2	TRUE	0.47	0.3	0.47	0.3	0.47	0.3	0.47	0.3	4	4	12	13	13
1	379	1	3	1	2	2	3	1	3	1	1	2	3	4	2	1	1	2	3	3	3	1	3	3	4	1	1	1	3	FALSE		TRUE	3	1			3	1	3	1	2	4	2	11	poor_vision_cause_cataract_untreated			1
1	380	1	3	2	5	1	3	3	3	3	3	3	4	1	4	2	3	5	4	1	1	1	4	4	4	4	2	1	3	FALSE		TRUE	1.8	0.3			1.8	0.3	1	0.3	1	1	12	13	13
1	381	1	3	2	3	2	3	1	3	1	1	1	4	2	5	5	1	4	5	3	1	1	4	4	4	1	1	1	3	TRUE	spectacles_age_over_5	TRUE	1	0.3	0.3	0.3	0.3	0.3	0.3	0.3	4	1	13	13	13
1	382	4	3	1	1	1	3	1	1	1	3	2	4	2	3	4	2	4	3	4	2	1	3	4	4	2	2	1	3	FALSE		TRUE	1.8	1.3			1.8	1.3	1.8	1	2	2	2	2	poor_vision_cause_cataract_untreated			1
1	383	1	3	1	3	1	1	1	1	1	1	1	2	1	5	5	1	4	3	5	1	1	4	4	3	2	2	1	3	FALSE		TRUE	1	1			1	1	1	1	2	2	2	2	poor_vision_cause_cataract_untreated			2
1	384	1	3	0	3	1	1	1	1	1	1	2	4	2	4	1	3	4	5	5	1	1	3	4	4	3	2	2	3	FALSE		TRUE	1	0.47			1	0.47	1	0.47	5	2	3	2	poor_vision_cause_cataract_untreated			1
1	385	1	3	1	2	1	1	1	1	1	1	1	4	2	4	4	2	4	5	4	1	1	4	4	4	3	2	1	3	FALSE		FALSE	0.47	1			0.47	1	0.3	1	1	2	1	2	poor_vision_cause_uncorrected_refractive_error			7
1	386	4	3	1	5	1	1	3	3	1	1	3	5	5	4	2	1	5	5	5	1	1	3	4	3	2	2	1	3	FALSE		TRUE	1.3	1.8			1.3	1.8	1	1.8	2	2	2	2	poor_vision_cause_cataract_untreated			5
1	387	4	3	0	3	2	3	1	3	2	1	1	4	4	1	4	2	4	3	5	1	1	4	4	4	4	3	1	3	FALSE		FALSE	1	1			1	1	1	1	4	4	10	10	poor_vision_cause_age_related_macular_degeneration
1	388	1	3	2	3	1	1	1	1	1	1	1	4	4	5	5	1	5	5	5	2	1	3	3	2	2	2	1	3	FALSE		TRUE	3	0.47			3	0.47	3	0.3	2	1	2	1	poor_vision_cause_uncorrected_refractive_error			1
1	389	4	3	2	2	1	1	1	1	1	1	1	4	2	4	5	2	3	4	2	2	1	4	3	3	1	1	1	3	FALSE		FALSE	1	0.47			1	0.47	0.47	0.3	2	4	2	1	poor_vision_cause_uncorrected_refractive_error			1
1	390	4	3	1	1	1	1	1	1	1	1	1	5	4	2	5	1	4	3	3	1	1	2	4	4	2	2	1	3	TRUE	spectacles_age_2_5	TRUE	0.3	0.3	0.3	0.3	0.3	0.3	0.3	0.3	4	4	13	13	13
1	391	1	3	2	6	2	1	1	3	3	1	1	5	1	2	1	1	4	5	2	1	1	4	4	4	1	2	1	3	FALSE		TRUE	0.3	1			0.3	1	0.3	1	1	2	13	2	13			1
1	392	1	3	1	2	1	3	3	3	3	3	3	4	2	2	1	1	5	4	5	1	1	2	4	4	1	1	1	3	TRUE	spectacles_age_over_5	TRUE	0.47	1	0.47	1	0.47	1	0.47	1	2	2	2	2	poor_vision_cause_cataract_untreated			1
1	393	1	3	0	2	1	3	3	3	3	3	3	2	2	1	2	1	2	4	3	2	4	4	4	4	2	3	2	3	FALSE		FALSE	1.8	3			1.8	3	1.8	3	2	2	2	2	poor_vision_cause_cataract_untreated			1
1	394	1	3	2	3	2	3	1	3	3	3	3	5	1	4	4	1	4	5	5	1	1	4	4	4	2	1	1	3	TRUE	spectacles_age_over_5	TRUE	1.3	1	1.3	1	1.3	1	1	1	2	2	2	2	poor_vision_cause_cataract_untreated			1
1	395	4	3	1	1	1	1	1	3	3	3	1	4	2	2	2	2	1	4	4	2	4	4	4	4	3	1	3	3	FALSE		TRUE	0.3	1			0.3	1	0.3	1	1	2	13	2	13			1
1	396	3	3	1	1	1	1	1	3	1	1	1	5	1	1	2	2	3	5	4	3	4	3	3	3	2	1	1	3	FALSE		FALSE	0.3	0.3			0.3	0.3	0.3	0.3	4	1	13	13	13
1	397	1	3	1	4	1	1	3	3	1	1	1	5	1	4	4	1	4	5	4	1	4	4	4	4	2	1	1	3	FALSE		TRUE	1	0.3			1	0.3	0.47	0.3	2	4	2	13	13			1
1	398	1	3	1	4	1	3	3	3	3	3	3	2	4	2	4	1	5	4	4	1	1	4	4	4	4	2	3	3	FALSE		FALSE	1	0.3			1	0.3	1	0.3	2	1	2	13	13			1
1	399	1	3	1	4	1	3	3	3	3	3	3	4	2	2	2	1	5	5	4	1	1	4	4	4	2	3	2	3	FALSE		FALSE	1.8	1			1.8	1	1	0.47	2	2	2	2	poor_vision_cause_cataract_untreated			1
1	400	1	1	2	4	2	1	1	1	1	1	1	1	4	5	5	1	5	3	5	1	1	4	4	4	1	1	1	3	TRUE	spectacles_age_over_5	TRUE	3	0.3	3	0.3	3	0.3	3	0.3	1	1	11	13	13
1	401	1	3	1	4	2	1	3	3	3	3	3	5	1	3	4	2	4	5	4	1	1	4	4	4	2	2	1	3	FALSE		TRUE	0.47	1			0.47	1	0.3	1	1	2	1	2	poor_vision_cause_uncorrected_refractive_error			1
1	402	4	3	2	5	2	1	1	1	1	1	1	2	1	5	5	1	5	5	5	1	1	4	4	3	2	2	1	3	FALSE		FALSE	1.3	0.3			1.3	0.3	1.3	0.3	2	1	2	13	13			7
1	403	1	3	0	2	1	3	2	2	1	2	2	4	4	3	4	5	4	3	4	5	5	1	1	1	2	3	3	3	TRUE	spectacles_age_over_5	TRUE	0.47	3	0.3	3	0.3	3	0.3	3	1	1	13	6	13
1	404	1	3	1	6	2	3	1	3	1	1	1	4	4	2	2	1	5	5	5	3	1	4	4	4	2	1	1	3	TRUE	spectacles_age_over_5	TRUE	3	3	1	1	1	1	1	1	2	2	2	2	poor_vision_cause_cataract_untreated			1
1	405	1	3	1	6	1	3	3	3	3	3	3	2	2	3	3	2	3	3	5	3	1	4	4	4	4	1	2	3	TRUE	spectacles_age_over_5	TRUE	0.3	4	0.3	4	0.3	4	0.3	4	1	2	13	2	13			1
1	406	1	3	2	6	2	1	1	1	1	1	1	4	4	5	5	1	5	5	1	1	1	3	4	4	1	2	1	3	FALSE		FALSE	1	1			1	1	0.47	0.47	5	5	3	3	poor_vision_cause_cataract_surgical_complications
1	407	4	3	2	1	1	1	3	3	1	1	2	2	4	4	5	2	5	5	5	1	1	3	4	4	3	1	2	3	FALSE		TRUE	1	3			1	3	0.47	3	5	2	3	2	poor_vision_cause_cataract_surgical_complications			3
1	408	4	3	2	1	1	3	1	1	1	1	1	4	2	4	4	1	4	4	4	2	2	4	4	4	2	2	1	3	FALSE		FALSE	3	0.3			3	0.3	3	0.3	6	4	8	13	13
1	409	2	2	3	2	1	1	1	2	2	2	2	4	4	3	3	3	5	1	3	1	1	1	1	1	3	3	2	3	FALSE		FALSE	0.3	0.3			0.3	0.3	0.3	0.3	4	1	13	13	13
1	410	4	3	2	1	1	1	1	1	1	1	1	4	2	4	4	1	5	5	1	4	5	4	4	4	1	1	1	3	TRUE	spectacles_age_over_5	TRUE	0.3	0.47	0.3	0.47	0.3	0.47	0.3	0.47	4	2	13	2	13			7
1	411	1	3	1	2	1	1	1	1	1	1	1	5	1	4	5	1	5	5	1	1	1	4	3	4	1	1	1	3	FALSE		FALSE	0.3	1			0.3	1	0.3	0.3	4	4	13	1	13
1	412	1	3	1	3	2	1	1	3	1	1	1	5	4	4	4	1	5	5	2	3	1	4	4	4	1	2	1	3	FALSE		FALSE	1.8	0.3			1.8	0.3	1.8	0.3	1	4	9	13	13
1	413	4	3	2	6	2	3	3	1	1	1	3	3	4	2	3	2	4	5	5	2	1	4	4	4	2	1	1	2	FALSE		TRUE	3	1			3	1	3	0.47	2	2	2	2	poor_vision_cause_cataract_untreated			5
1	414	4	3	0	4	2	3	3	1	1	1	1	2	2	4	4	1	5	3	3	1	1	3	4	4	3	1	1	2	TRUE	spectacles_age_over_5	TRUE	0.3	0.3	0.3	0.3	0.3	0.3	0.3	0.3	1	4	13	13	13
1	415	1	3	3	5	3	1	1	1	1	1	1	5	2	5	5	1	5	3	5	1	1	4	4	4	1	2	1	3	FALSE		TRUE	0.3	3			0.3	3	0.3	3	4	2	13	2	13			7
1	416	1	3	1	3	2	1	1	3	1	1	1	2	4	5	5	1	4	3	4	1	1	4	4	4	3	1	1	3	FALSE		TRUE	4	1			4	1	4	1	6	1	6	10	poor_vision_cause_age_related_macular_degeneration
1	417	1	3	1	4	2	3	1	1	1	1	1	4	4	2	2	1	1	5	5	2	4	4	4	4	1	1	1	3	FALSE		FALSE	0.3	0.47			0.3	0.47	0.3	0.3	1	4	13	1	13
1	418	4	3	1	3	1	1	3	3	2	1	1	5	2	4	2	1	4	5	1	1	1	4	4	4	1	1	1	3	TRUE	spectacles_age_over_5	TRUE	0.47	0.47	0.3	0.47	0.3	0.47	0.3	0.3	4	4	13	1	13
1	419	1	3	1	2	1	1	1	1	1	1	2	5	2	4	2	1	5	5	5	1	1	3	4	4	2	1	1	3	FALSE		TRUE	0.47	1			0.47	1	0.3	1	4	2	1	2	poor_vision_cause_uncorrected_refractive_error			7
1	420	1	3	2	3	4	1	1	1	1	1	1	3	2	2	2	1	5	5	4	4	1	4	2	4	1	1	1	3	FALSE		TRUE	1.8	0.3			1.8	0.3	1.8	0.3	4	4	10	13	13
1	421	3	3	1	6	3	3	1	3	3	3	3	3	4	2	2	1	2	3	3	1	1	4	4	4	2	3	1	3	FALSE		FALSE	1	1.8			1	1.8	1	1	2	2	2	2	poor_vision_cause_cataract_untreated			1
1	422	3	3	1	8	2	3	1	3	3	3	3	4	2	2	5	1	5	3	3	1	4	4	2	4	1	1	1	3	FALSE		TRUE	0.3	4			0.3	4	0.3	4	1	1	13	6	13
1	423	1	3	0	4	1	1	1	3	1	1	1	2	3	2	2	1	3	5	3	2	2	4	4	4	3	3	1	3	FALSE		FALSE	1	1			1	1	1	1	2	2	2	2	poor_vision_cause_cataract_untreated			2
1	424	1	3	1	4	1	1	3	3	1	1	3	5	1	1	4	1	3	4	5	5	5	4	2	4	1	1	1	3	FALSE		TRUE	0.3	0.3			0.3	0.3	0.3	0.3	4	4	13	13	13
1	425	1	3	0	2	1	3	1	3	1	1	3	4	2	2	4	1	5	3	4	1	1	4	4	4	1	1	1	3	TRUE	spectacles_age_over_5	TRUE	1	1	0.3	0.3	0.3	0.3	0.3	0.3	4	4	13	13	13
1	426	3	3	1	6	3	1	1	3	1	1	1	5	1	2	5	1	5	4	3	3	2	4	4	4	1	3	1	3	FALSE		FALSE	0.3	0.3			0.3	0.3	0.3	0.3	4	4	13	13	13
1	427	3	3	0	4	2	3	3	3	1	1	1	4	1	2	2	1	4	3	5	3	5	4	4	4	1	3	1	3	FALSE		FALSE	0.47	0.47			0.47	0.47	0.47	0.3	5	4	3	1	poor_vision_cause_uncorrected_refractive_error
1	428	1	3	1	4	3	3	1	1	1	1	1	5	1	2	5	1	4	5	4	1	4	4	4	2	1	1	1	3	FALSE		TRUE	0.3	0.3			0.3	0.3	0.3	0.3	4	4	13	13	13
1	429	1	3	2	5	3	1	1	3	1	1	1	5	1	1	5	1	5	5	5	5	5	4	2	4	1	1	1	3	FALSE		FALSE	0.3	0.3			0.3	0.3	0.3	0.3	4	4	13	13	13
1	430	1	3	1	6	3	1	1	3	1	1	1	4	2	2	2	1	4	3	4	1	5	4	4	4	1	3	1	3	FALSE		TRUE	0.47	1			0.47	1	0.3	0.47	4	5	1	3	poor_vision_cause_uncorrected_refractive_error
1	431	1	3	1	1	2	3	3	3	1	1	1	4	1	1	5	1	4	5	5	5	5	4	4	4	1	1	1	3	FALSE		FALSE	0.3	0.3			0.3	0.3	0.3	0.3	4	4	13	13	13
1	432	1	3	1	3	1	3	3	3	3	3	3	2	4	4	5	1	3	3	4	1	1	4	4	4	3	2	1	2	FALSE		TRUE	1	1			1	1	1	0.47	2	2	2	2	poor_vision_cause_cataract_untreated			1
1	433	4	3	1	9	2	3	1	3	1	1	1	5	1	4	3	1	4	3	3	2	2	4	4	4	1	2	2	3	FALSE		TRUE	1	4			1	4	0.47	4	4	6	5	5	poor_vision_cause_other_corneal_opacity
1	434	4	3	0	7	1	3	3	3	3	3	3	5	1	4	2	2	3	3	3	1	1	4	4	4	3	3	3	3	FALSE		TRUE	1.3	0.3			1.3	0.3	1.3	0.3	2	1	2	13	13			2
1	435	1	3	1	2	1	3	1	3	3	3	3	2	4	4	2	1	5	5	1	1	1	4	4	4	3	2	2	3	TRUE	spectacles_age_over_5	TRUE	1	1	0.3	1	0.3	1	0.3	1	1	1	13	12	13
1	436	1	3	2	9	2	3	3	3	3	3	3	1	5	5	5	1	5	3	5	1	1	4	4	3	3	1	1	3	FALSE		TRUE	3	1.8			3	1.8	3	1.8	2	2	2	2	poor_vision_cause_cataract_untreated			3
1	437	1	2	0	2	2	3	3	1	3	3	3	4	2	3	2	1	4	4	3	2	2	4	4	4	2	2	2	3	TRUE	spectacles_age_over_5	TRUE	3	3	1	1	1	1	1	1	2	2	2	2	poor_vision_cause_cataract_untreated			2
1	438	1	3	2	5	2	3	3	3	3	3	3	2	2	2	2	1	4	3	2	2	1	4	4	4	1	2	1	3	FALSE		FALSE	0.3	1.3			0.3	1.3	0.3	1	1	2	13	2	13			5
1	439	4	3	1	2	1	3	1	3	3	3	1	4	2	2	3	1	4	5	4	2	1	4	4	4	3	2	2	3	TRUE	spectacles_age_over_5	TRUE	1.8	1.3	1.8	1.3	1.8	1.3	1.8	1.3	1	1	9	9	poor_vision_cause_diabetic_retinopathy
1	440	1	3	1	3	1	1	3	3	1	1	1	4	5	2	5	1	5	5	5	1	1	2	2	4	1	1	1	3	FALSE		TRUE	0.47	0.3			0.47	0.3	0.3	0.3	4	4	1	13	13
1	441	1	3	1	1	1	1	1	1	1	1	1	5	1	2	2	1	5	5	5	4	5	4	4	4	1	1	1	3	TRUE	spectacles_age_over_5	TRUE	0.3	0.3	0.3	0.3	0.3	0.3	0.3	0.3	4	4	13	13	13
1	442	1	3	1	5	2	1	1	1	1	1	1	5	1	2	5	1	5	5	5	1	1	4	2	4	1	1	1	3	FALSE		TRUE	0.3	0.3			0.3	0.3	0.3	0.3	4	1	13	13	13
1	443	1	3	1	3	1	3	1	3	3	3	3	4	2	2	5	1	4	3	5	1	1	4	4	4	4	1	1	3	FALSE		TRUE	1.8	0.47			1.8	0.47	1.8	0.3	1	1	10	1	poor_vision_cause_uncorrected_refractive_error
1	444	1	3	2	2	3	1	1	3	1	1	1	2	2	2	5	1	5	5	4	2	1	4	2	4	1	1	1	3	TRUE	spectacles_age_over_5	TRUE	0.47	0.3	0.3	0.3	0.3	0.3	0.3	0.3	4	4	13	13	13
1	445	4	3	0	2	1	3	1	1	1	1	1	4	2	4	5	1	4	5	3	1	1	4	4	4	1	2	1	3	FALSE		FALSE	1.8	0.3			1.8	0.3	1	0.3	2	1	2	13	13			2	3
1	446	1	3	1	2	1	1	3	1	1	1	1	5	1	2	5	1	5	3	5	1	1	2	4	4	4	1	1	3	FALSE		FALSE	1	1			1	1	1	1	2	2	2	2	poor_vision_cause_cataract_untreated			5
1	447	4	3	0	1	1	1	1	1	1	1	1	4	2	2	5	1	5	5	1	5	1	4	4	4	1	1	1	3	FALSE		TRUE	0.3	1.3			0.3	1.3	0.3	1.3	4	2	13	2	13			1
1	448	4	3	1	2	2	1	1	1	1	1	1	4	2	2	5	1	5	5	5	1	1	2	2	4	1	1	1	3	FALSE		TRUE	1.3	4			1.3	4	1	4	4	6	8	6	poor_vision_cause_glaucoma
1	449	1	3	1	3	1	1	1	3	1	1	1	5	1	2	5	1	5	4	4	1	1	4	4	4	1	1	1	3	TRUE	spectacles_age_over_5	TRUE	1	1	0.3	0.3	0.3	0.3	0.3	0.3	1	4	13	13	13
1	450	1	3	2	2	1	3	1	3	1	1	1	3	2	2	5	1	5	5	1	1	5	4	4	4	1	1	1	3	FALSE		TRUE	1	0.3			1	0.3	0.47	0.3	2	4	2	13	13			1
1	451	1	3	2	2	1	1	1	1	1	1	1	4	2	2	5	1	5	5	4	4	1	2	2	2	3	1	1	3	FALSE		FALSE	0.3	0.3			0.3	0.3	0.3	0.3	4	1	13	13	13
1	452	4	3	0	2	1	3	1	3	3	3	3	2	4	2	1	1	5	3	3	1	1	4	4	4	3	1	2	3	FALSE		FALSE	1	1			1	1	0.47	1	2	2	2	2	poor_vision_cause_cataract_untreated			5
1	453	4	3	0	4	1	3	2	3	3	3	3	1	1	3	3	1	5	5	3	1	1	4	4	4	3	2	1	3	FALSE		TRUE	4	3			4	3	4	3	2	2	2	2	poor_vision_cause_cataract_untreated			5
1	454	1	3	2	2	2	1	1	3	1	1	3	3	2	2	5	1	5	4	4	1	5	4	2	2	1	1	1	3	FALSE		FALSE	0.47	1.3			0.47	1.3	0.3	1.3	1	1	1	10	poor_vision_cause_uncorrected_refractive_error
1	455	1	3	0	3	1	1	3	1	1	1	1	4	1	2	5	1	5	5	5	4	5	4	4	4	1	1	1	3	FALSE		TRUE	0.3	0.3			0.3	0.3	0.3	0.3	1	4	13	13	13
1	456	4	3	1	2	2	1	1	3	1	1	1	4	2	2	2	1	4	5	5	3	4	4	2	4	1	1	1	3	FALSE		FALSE	0.47	1.3			0.47	1.3	0.47	1.3	4	4	10	10	poor_vision_cause_age_related_macular_degeneration
1	457	1	3	2	3	1	1	1	3	1	1	1	5	1	2	5	1	1	5	5	1	1	2	2	4	1	1	1	3	TRUE	spectacles_age_over_5	TRUE	0.3	0.3	0.3	0.3	0.3	0.3	0.3	0.3	4	4	13	13	13
1	458	1	3	1	5	2	1	1	1	1	1	1	3	2	2	1	1	4	5	5	1	4	2	2	4	1	1	1	3	FALSE		TRUE	1	1.8			1	1.8	1	1.8	2	2	2	2	poor_vision_cause_cataract_untreated			1
1	459	1	3	2	8	2	1	1	3	1	1	1	4	2	2	5	1	5	5	5	1	1	4	4	4	1	1	1	2	FALSE		FALSE	1.8	1			1.8	1	1	0.47	2	4	2	3	poor_vision_cause_cataract_surgical_complications			1
1	460	1	3	1	5	2	3	3	1	1	1	1	2	4	2	2	1	5	5	5	2	2	4	4	4	1	1	1	3	TRUE	spectacles_age_over_5	TRUE	0.3	3	0.3	3	0.3	3	0.3	3	4	2	13	2	13			3
1	461	1	3	1	5	2	1	1	3	1	1	1	4	4	2	2	1	4	3	4	3	2	4	4	4	1	2	2	3	FALSE		TRUE	1	1.3			1	1.3	1	1	2	2	2	8	poor_vision_cause_cataract_untreated			1
1	462	4	3	2	6	2	3	1	3	1	1	3	4	4	2	2	1	5	3	1	1	1	4	4	3	1	2	1	3	TRUE	spectacles_age_over_5	TRUE	1.8	1.8	0.3	1	0.3	1	0.3	1	1	1	13	12	13
1	463	4	3	0	3	1	1	2	3	1	1	1	2	4	3	4	1	5	5	3	1	1	4	4	4	1	2	1	3	FALSE		TRUE	3	1			3	1	3	1	2	5	2	3	poor_vision_cause_cataract_surgical_complications			2
1	464	1	3	2	4	2	1	1	1	1	1	1	5	2	5	5	2	5	5	5	1	1	2	4	4	1	1	1	3	FALSE		TRUE	0.47	0.3			0.47	0.3	0.3	0.3	1	4	1	13	13
1	465	4	3	1	2	1	1	3	3	1	1	1	4	2	5	5	1	5	5	4	2	2	4	4	4	2	1	1	3	FALSE		FALSE	0.3	0.3			0.3	0.3	0.3	0.3	4	4	13	13	13
1	466	1	3	1	2	1	1	1	1	1	1	1	4	1	4	5	1	5	5	4	1	1	4	4	4	2	1	1	3	FALSE		TRUE	0.3	0.3			0.3	0.3	0.3	0.3	4	4	13	13	13
1	467	1	3	1	2	1	1	1	1	1	1	1	3	2	2	5	1	4	4	5	1	1	4	2	4	1	1	1	3	TRUE	spectacles_age_over_5	TRUE	1.8	0.3	1.8	0.3	1.8	0.3	1.8	0.3	4	4	11	13	13
1	468	3	3	1	1	1	1	1	3	1	1	1	4	1	1	5	1	5	4	5	1	1	4	4	4	4	1	1	3	FALSE		TRUE	0.3	0.3			0.3	0.3	0.3	0.3	4	4	13	13	13
1	469	4	3	1	3	1	1	1	1	1	1	1	5	2	5	5	2	5	3	5	1	1	4	4	4	4	1	1	2	FALSE		TRUE	1	0.3			1	0.3	0.3	0.3	4	4	1	13	13
1	470	1	3	2	3	2	1	1	2	1	1	1	5	1	2	3	1	4	4	5	1	1	3	4	3	2	2	1	3	FALSE		TRUE	1	1			1	1	0.3	0.3	1	4	1	1	poor_vision_cause_uncorrected_refractive_error
1	471	1	3	1	4	4	1	1	1	1	1	1	3	4	1	4	1	4	5	5	5	1	2	2	4	1	1	1	3	TRUE	spectacles_age_over_5	TRUE	1	1.8	1	1.8	1	1.8	1	1.8	1	1	8	8	poor_vision_cause_glaucoma
1	472	1	3	2	5	1	1	1	3	1	1	1	5	5	5	5	2	5	3	5	1	1	4	4	4	1	1	1	3	FALSE		TRUE	0.3	0.3			0.3	0.3	0.3	0.3	4	4	13	13	13
1	473	1	3	1	2	1	1	3	3	1	1	1	3	2	1	5	1	5	5	5	1	5	2	4	4	4	1	2	3	FALSE		TRUE	0.3	1.8			0.3	1.8	0.3	1.3	4	2	13	2	13			6
1	474	1	3	1	4	1	1	1	1	1	1	1	4	2	1	5	1	5	5	5	1	1	2	4	4	4	1	1	3	TRUE	spectacles_age_over_5	FALSE	1.3	1	1	1	1	1	1	0.3	4	1	9	1	poor_vision_cause_uncorrected_refractive_error
1	475	1	3	1	2	1	1	1	3	1	1	1	2	2	3	5	2	4	5	4	1	2	2	4	4	1	2	1	3	TRUE	spectacles_age_over_5	TRUE	0.47	1.8	0.3	1.8	0.3	1.8	0.3	1.8	1	1	13	11	13
1	476	1	2	3	5	2	1	1	3	1	3	3	4	2	4	5	1	5	3	5	1	1	4	3	3	2	2	1	3	FALSE		TRUE	1	0.3			1	0.3	1	0.3	1	1	12	13	13
1	477	1	3	1	2	2	3	1	3	1	1	1	4	4	4	4	1	4	3	3	1	2	4	4	4	1	2	1	3	FALSE		TRUE	0.3	1			0.3	1	0.3	0.47	4	2	13	2	13			1
1	478	1	3	2	5	2	1	1	2	1	1	1	5	1	4	4	1	5	5	5	1	1	4	4	3	1	1	1	3	FALSE		TRUE	0.3	0.3			0.3	0.3	0.3	0.3	4	4	13	13	13
1	479	1	3	1	2	1	1	1	1	1	1	3	2	4	1	5	1	5	5	5	1	1	4	4	4	1	1	1	3	TRUE	spectacles_age_over_5	TRUE	0.3	1.8	0.3	1.8	0.3	1.8	0.3	1.8	1	1	13	8	13
1	480	4	3	2	4	5	3	1	3	2	2	2	2	2	3	4	1	4	3	3	3	1	4	4	4	1	2	3	2	FALSE		TRUE	4	0.3			4	0.3	4	0.3	6	1	6	13	13
1	481	4	3	2	4	1	3	3	3	3	3	3	2	1	2	2	2	5	3	3	3	1	4	4	4	3	3	3	2	FALSE		TRUE	1.3	1			1.3	1	1.3	1	2	2	2	2	poor_vision_cause_cataract_untreated			6
1	482	1	3	1	4	2	3	1	1	1	1	1	5	1	1	5	1	5	5	5	1	1	4	2	4	1	3	1	3	TRUE	spectacles_age_over_5	TRUE	0.3	0.47	0.3	0.3	0.3	0.3	0.3	0.3	4	4	13	13	13
1	483	4	3	1	6	2	3	1	3	3	3	3	4	4	4	4	1	4	4	3	1	1	4	4	4	2	3	2	3	FALSE		TRUE	1	1			1	1	0.47	1	2	2	2	2	poor_vision_cause_cataract_untreated			5
1	484	4	3	2	1	2	1	1	1	2	3	1	2	4	2	4	2	4	5	2	1	1	4	4	3	1	2	1	3	TRUE	spectacles_age_over_5	TRUE	0.3	1.3	0.3	1.3	0.3	1.3	0.3	1	1	1	13	9	13
1	485	1	3	1	3	1	3	1	1	1	1	1	2	2	1	5	1	5	4	5	4	1	2	4	2	4	1	1	3	FALSE		TRUE	0.3	1.8			0.3	1.8	0.3	0.47	4	2	13	2	13			1
1	486	1	3	0	2	1	3	3	3	3	3	3	4	2	3	4	1	4	3	3	1	4	4	4	4	4	3	3	3	FALSE		FALSE	1.3	1			1.3	1	1	0.47	2	2	2	2	poor_vision_cause_cataract_untreated			5
1	487	1	3	1	2	1	1	1	3	1	1	1	3	2	1	5	1	5	5	2	1	1	2	2	2	4	4	1	2	FALSE		TRUE	1	1			1	1	0.47	1	1	1	8	8	poor_vision_cause_glaucoma
1	488	1	3	2	5	1	1	1	1	1	1	1	5	1	4	5	1	5	3	4	1	1	4	4	4	1	2	1	3	FALSE		TRUE	0.3	1			0.3	1	0.3	0.3	4	4	13	1	13
1	489	1	1	2	2	2	1	1	3	1	1	1	3	2	1	5	1	5	5	5	1	1	2	2	4	1	1	1	3	TRUE	spectacles_age_over_5	TRUE	1.3	0.3	1	0.3	1	0.3	0.47	0.3	2	4	2	13	13			7
1	490	1	3	2	2	2	1	1	1	1	1	1	5	1	1	5	1	5	5	5	1	1	4	4	2	1	1	1	3	FALSE		TRUE	0.3	0.3			0.3	0.3	0.3	0.3	4	4	13	13	13
1	491	4	3	0	2	1	3	1	3	3	3	3	2	4	4	4	2	4	4	4	1	1	4	4	4	2	2	2	3	TRUE	spectacles_age_over_5	TRUE	3	0.3	3	0.3	3	0.3	3	0.3	2	1	2	13	13			5
1	492	1	3	2	2	2	1	1	1	1	1	1	4	2	4	4	1	4	5	5	1	1	4	4	4	1	1	1	3	FALSE		TRUE	0.3	1			0.3	1	0.3	1	1	1	13	11	13
1	493	3	3	1	3	1	3	1	1	1	1	1	2	2	1	5	1	5	5	3	1	1	4	4	4	4	1	1	3	FALSE		TRUE	1.3	1			1.3	1	1.3	0.3	1	1	9	1	poor_vision_cause_uncorrected_refractive_error
1	494	4	3	1	6	2	1	1	3	3	3	3	2	3	3	2	1	3	3	3	1	1	4	4	4	4	4	2	3	FALSE		FALSE	1	1			1	1	1	1	2	2	2	2	poor_vision_cause_cataract_untreated			5
1	495	1	3	1	2	1	3	1	3	1	1	1	4	2	1	2	1	4	3	3	5	1	2	4	4	1	1	1	3	FALSE		TRUE	1.8	1			1.8	1	1.3	0.3	1	1	11	1	poor_vision_cause_uncorrected_refractive_error
1	496	1	3	3	2	2	1	1	1	1	1	1	5	1	4	5	2	5	5	5	1	2	3	3	2	1	1	1	3	FALSE		TRUE	0.3	0.3			0.3	0.3	0.3	0.3	4	4	13	13	13
1	497	1	3	2	4	2	1	1	3	1	1	1	5	1	4	5	1	4	3	5	1	1	3	3	3	1	2	1	3	FALSE		TRUE	0.47	0.3			0.47	0.3	0.3	0.3	4	4	1	13	13
1	498	1	3	2	4	2	1	1	1	1	1	1	5	1	4	4	2	4	5	2	1	1	4	3	3	1	1	1	3	FALSE		FALSE	0.3	0.3			0.3	0.3	0.3	0.3	4	4	13	13	13
1	499	1	3	1	4	2	1	1	3	1	1	1	5	1	1	5	1	5	5	5	5	1	4	4	4	1	1	1	3	FALSE		TRUE	0.3	0.3			0.3	0.3	0.3	0.3	4	4	13	13	13
1	500	1	3	1	4	2	1	1	3	1	1	1	5	1	1	5	1	5	5	5	1	1	2	2	4	1	1	1	3	FALSE		TRUE	0.3	0.3			0.3	0.3	0.3	0.3	4	4	13	13	13
1	501	1	3	3	3	1	1	1	3	3	3	1	4	2	4	5	2	5	3	2	1	1	3	3	3	2	2	1	3	FALSE		TRUE	0.3	4			0.3	4	0.3	4	1	2	13	2	13			7
1	502	1	3	3	3	3	1	1	3	1	1	1	4	2	4	4	1	5	2	5	2	2	3	3	3	1	2	1	3	FALSE		TRUE	0.47	1.3			0.47	1.3	0.3	1	1	2	1	2	poor_vision_cause_uncorrected_refractive_error			1
1	503	1	3	1	2	1	1	1	1	1	1	1	2	2	4	5	2	4	3	2	1	1	3	3	4	2	1	1	3	FALSE		TRUE	0.3	1.3			0.3	1.3	0.3	1	4	2	13	2	13			6
1	504	1	3	1	2	1	1	1	3	1	1	1	5	5	4	4	1	4	3	5	1	1	4	4	4	1	2	1	3	FALSE		TRUE	0.3	0.3			0.3	0.3	0.3	0.3	4	4	13	13	13
1	505	4	3	0	11	2	1	1	2	3	3	3	1	2	4	5	1	4	3	1	1	2	3	4	4	1	2	1	3	FALSE		TRUE	3	3			3	3	3	3	2	2	2	2	poor_vision_cause_cataract_untreated			5
1	506	4	3	0	5	1	3	3	3	3	3	3	4	2	3	3	1	4	3	3	1	1	4	4	4	2	2	2	3	FALSE		TRUE	1	0.47			1	0.47	1	0.3	2	1	2	1	poor_vision_cause_uncorrected_refractive_error			5
1	507	1	3	2	2	1	3	1	3	1	1	1	4	1	2	4	2	5	3	4	1	1	4	4	4	1	1	1	3	FALSE		TRUE	0.3	0.3			0.3	0.3	0.3	0.3	4	4	13	13	13
1	508	1	3	1	8	1	1	1	1	3	3	3	2	4	4	4	1	5	3	5	1	1	4	4	4	1	2	1	3	FALSE		TRUE	1	1			1	1	1	1	1	1	9	9	poor_vision_cause_diabetic_retinopathy
1	509	4	3	0	2	1	1	1	3	1	1	1	5	1	4	5	1	5	3	5	2	2	4	4	4	1	2	1	3	TRUE	spectacles_age_over_5	TRUE	0.3	0.3	0.3	0.3	0.3	0.3	0.3	0.3	4	4	13	13	13
1	510	1	3	2	3	1	1	1	3	1	1	1	5	1	4	4	1	4	3	5	1	1	4	4	4	1	1	1	3	FALSE		TRUE	0.3	1			0.3	1	0.3	0.3	4	4	13	1	13
1	511	1	3	3	8	2	1	1	1	1	1	1	5	1	2	5	1	5	5	2	1	1	3	3	3	1	2	1	3	FALSE		TRUE	0.3	0.3			0.3	0.3	0.3	0.3	4	4	13	13	13
1	512	1	3	2	8	2	2	1	3	1	1	3	2	2	4	4	1	2	3	5	1	1	4	4	4	1	2	1	3	FALSE		TRUE	1.8	1			1.8	1	1	0.3	2	1	2	1	poor_vision_cause_uncorrected_refractive_error			5
1	513	1	3	2	3	2	1	1	1	1	1	1	5	1	5	5	1	5	5	5	1	1	3	3	3	1	1	1	3	TRUE	spectacles_age_over_5	TRUE	0.3	0.47	0.3	0.3	0.3	0.3	0.3	0.3	4	1	13	13	13
1	514	1	3	2	3	2	1	1	1	2	3	1	2	2	4	4	2	5	3	5	2	1	3	3	2	1	2	1	3	FALSE		TRUE	0.3	1			0.3	1	0.3	1	1	1	13	9	13
1	515	1	3	1	2	1	1	1	1	1	1	1	5	1	4	4	1	5	5	5	1	1	4	4	4	1	1	1	3	FALSE		TRUE	0.3	0.3			0.3	0.3	0.3	0.3	4	4	13	13	13
1	516	1	3	2	5	3	1	1	1	1	1	1	5	1	4	4	1	5	5	5	1	1	4	4	4	1	1	1	3	FALSE		TRUE	1	1			1	1	1	1	2	2	2	2	poor_vision_cause_cataract_untreated			1	2
1	517	1	3	2	4	2	1	1	1	1	1	1	5	2	2	4	1	4	2	3	2	2	4	4	4	1	2	1	3	FALSE		TRUE	0.3	0.3			0.3	0.3	0.3	0.3	4	4	13	13	13
1	518	1	3	0	4	1	1	1	1	3	1	1	2	2	2	2	4	1	3	3	5	5	4	4	4	4	4	4	3	FALSE		FALSE	1.3	1			1.3	1	1	1	2	2	2	2	poor_vision_cause_cataract_untreated			6
1	519	1	3	0	2	1	1	1	1	1	2	1	2	2	3	2	1	2	4	3	2	2	4	4	4	3	3	2	3	FALSE		FALSE	1	1.8			1	1.8	0.47	1.3	2	2	2	2	poor_vision_cause_cataract_untreated			7
1	520	1	3	1	3	1	1	2	2	2	2	2	2	1	2	2	1	4	5	2	2	1	1	2	4	2	3	2	3	TRUE	spectacles_age_2_5	TRUE	1	1	0.3	1	0.3	1	0.3	1	1	2	13	2	13			2
1	521	1	3	1	2	1	1	2	2	2	2	2	2	4	2	2	1	2	4	3	2	2	4	4	4	3	2	3	3	FALSE		FALSE	3	1.8			3	1.8	3	1.8	2	2	2	2	poor_vision_cause_cataract_untreated			7
1	522	1	2	2	4	2	1	1	1	3	2	2	2	1	2	2	1	2	5	2	2	2	4	4	4	2	3	2	3	FALSE		TRUE	0.3	1			0.3	1	0.3	1	1	2	13	2	13			7
1	523	1	3	0	7	1	1	1	1	2	3	2	2	2	3	3	2	2	4	3	2	2	2	3	4	3	3	2	3	FALSE		FALSE	1	1.3			1	1.3	1	1	1	2	9	2	poor_vision_cause_cataract_untreated			7
1	524	1	3	0	5	1	1	1	2	3	3	1	2	3	4	4	3	2	4	4	2	1	4	3	4	2	3	2	3	FALSE		TRUE	1.3	1.3			1.3	1.3	1.3	1	2	2	2	2	poor_vision_cause_cataract_untreated			2
1	525	1	3	1	6	1	1	1	1	1	2	1	1	4	2	2	1	4	1	2	1	1	2	4	4	2	2	1	3	FALSE		FALSE	3	1.8			3	1.8	3	1.8	2	2	2	2	poor_vision_cause_cataract_untreated			7
1	526	1	3	1	2	1	1	1	1	1	1	1	4	2	2	4	1	4	5	4	1	1	4	4	4	2	2	2	3	FALSE		TRUE	1.3	0.3			1.3	0.3	0.47	0.3	2	4	2	13	13			7
1	527	1	3	0	4	1	1	1	1	1	1	1	4	2	1	1	3	4	5	4	2	2	4	4	4	3	2	3	3	TRUE	spectacles_age_over_5	TRUE	1.8	1.8	1.3	1	1.3	1	1.3	1	2	2	2	2	poor_vision_cause_cataract_untreated			1
1	528	1	3	0	2	1	1	1	1	2	2	1	2	2	2	3	2	3	4	4	2	2	3	4	4	3	3	3	3	FALSE		FALSE	0.47	1			0.47	1	0.47	1	2	2	2	2	poor_vision_cause_cataract_untreated			7
1	529	1	3	0	5	1	1	1	1	1	1	1	2	2	2	2	1	4	4	4	2	2	1	4	4	2	2	2	3	FALSE		FALSE	0.47	1			0.47	1	0.3	1	1	2	1	2	poor_vision_cause_uncorrected_refractive_error			7
1	530	1	3	0	1	1	1	1	2	1	1	1	1	4	1	2	3	2	4	2	4	4	3	3	4	4	4	3	3	FALSE		TRUE	1.3	1.8			1.3	1.8	1	1.8	2	1	2	11	poor_vision_cause_cataract_untreated			6
1	531	1	3	0	2	1	1	1	1	3	3	1	2	2	2	4	2	3	4	2	3	2	3	4	4	3	2	2	3	FALSE		TRUE	0.3	1.8			0.3	1.8	0.3	1.8	1	2	13	2	13			2
1	532	1	3	5	4	3	1	1	1	1	2	1	2	2	2	2	1	5	5	4	2	2	2	4	3	2	1	2	3	FALSE		FALSE	1.3	1.3			1.3	1.3	1	1	2	2	2	2	poor_vision_cause_cataract_untreated			7
1	533	1	3	0	2	1	1	1	1	1	1	1	4	1	2	4	1	3	5	4	2	2	3	4	3	1	2	2	3	FALSE		FALSE	0.3	0.3			0.3	0.3	0.3	0.3	4	1	13	13	13
1	534	1	3	1	2	1	1	1	1	2	2	1	1	4	2	2	2	4	4	4	1	2	2	4	3	3	2	2	3	FALSE		TRUE	1	1.8			1	1.8	0.47	1	2	2	2	2	poor_vision_cause_cataract_untreated			1
1	535	1	3	1	3	1	1	1	1	1	1	1	2	2	2	3	2	4	5	3	2	2	1	3	4	3	3	2	3	FALSE		TRUE	1	1			1	1	0.47	1	2	2	2	2	poor_vision_cause_cataract_untreated			1	5
1	536	1	3	1	5	1	2	1	3	3	3	2	1	4	2	4	1	4	5	4	1	2	4	4	4	3	2	2	3	FALSE		FALSE	1.8	1.3			1.8	1.3	1.3	1.3	2	2	2	2	poor_vision_cause_cataract_untreated			7
1	537	1	3	0	4	1	1	1	2	1	2	1	2	2	2	4	1	2	4	4	2	2	3	4	4	2	2	1	3	FALSE		FALSE	1.3	1.3			1.3	1.3	1	0.47	2	2	2	2	poor_vision_cause_cataract_untreated			1
1	538	1	3	1	6	2	1	1	1	1	1	1	5	1	5	4	1	4	5	3	2	1	3	4	2	1	2	1	3	FALSE		FALSE	0.3	0.3			0.3	0.3	0.3	0.3	4	4	13	13	13
1	539	1	3	0	4	2	3	1	2	3	2	1	2	2	4	2	2	2	5	4	2	1	4	4	4	2	3	3	3	FALSE		FALSE	1.8	1			1.8	1	1.3	0.47	2	2	2	2	poor_vision_cause_cataract_untreated			1
1	540	1	3	0	3	1	1	1	1	1	2	1	2	2	2	2	2	2	4	2	2	1	3	4	4	3	3	3	3	FALSE		FALSE	0.3	1			0.3	1	0.3	0.3	1	1	13	1	13
1	541	1	3	0	29	1	1	1	2	1	3	1	4	2	2	4	2	4	5	4	1	1	4	4	4	4	3	3	3	FALSE		FALSE	1	0.47			1	0.47	1	0.3	2	1	2	1	poor_vision_cause_uncorrected_refractive_error			7
1	542	1	3	1	5	2	1	1	1	1	1	1	4	1	4	4	1	4	5	4	1	1	2	3	2	1	2	2	3	FALSE		FALSE	0.3	0.3			0.3	0.3	0.3	0.3	4	4	13	13	13
1	543	1	3	1	5	3	1	1	1	2	2	1	2	2	2	4	1	4	5	4	1	1	3	4	3	1	1	2	3	FALSE		TRUE	1.3	1.3			1.3	1.3	1	0.47	2	2	2	2	poor_vision_cause_cataract_untreated			1
1	544	1	3	0	2	1	3	1	2	3	3	3	2	2	2	2	2	3	4	3	2	2	4	4	4	3	3	3	3	FALSE		FALSE	1	1			1	1	1	1	2	2	2	2	poor_vision_cause_cataract_untreated			2
1	545	1	3	0	4	1	3	3	3	3	3	3	2	2	3	2	2	4	5	3	2	2	4	4	4	3	3	3	3	FALSE		FALSE	1	1			1	1	1	0.47	2	2	2	2	poor_vision_cause_cataract_untreated			1
1	546	1	3	1	5	2	1	1	1	1	1	1	2	2	4	4	1	5	5	4	1	1	2	3	2	2	2	1	3	FALSE		FALSE	1.8	0.3			1.8	0.3	1.8	0.3	4	4	3	13	13
1	547	1	3	0	5	1	1	1	1	2	2	1	2	2	4	4	1	4	4	2	2	1	2	4	3	2	3	3	3	FALSE		FALSE	1	1.3			1	1.3	1	1	2	2	2	2	poor_vision_cause_cataract_untreated			2
1	548	1	3	1	2	1	1	1	1	1	2	1	2	2	3	2	2	4	3	4	1	1	2	4	4	3	2	2	3	FALSE		FALSE	1.3	1.3			1.3	1.3	1.3	1	2	2	2	2	poor_vision_cause_cataract_untreated			7
1	549	1	3	0	6	2	1	1	2	2	2	1	1	4	4	4	1	4	4	5	1	1	2	4	3	2	2	2	3	FALSE		TRUE	3	0.3			3	0.3	3	0.3	2	4	2	13	13			7
1	550	1	3	0	3	1	1	1	1	1	2	2	2	2	2	4	2	4	5	2	1	1	4	4	4	2	2	2	3	FALSE		FALSE	1	1.3			1	1.3	0.3	1.3	4	2	1	2	poor_vision_cause_uncorrected_refractive_error			7
1	551	1	3	0	4	1	1	1	1	1	1	1	2	4	4	4	2	4	5	5	1	1	4	4	3	2	2	2	3	FALSE		FALSE	0.3	1.3			0.3	1.3	0.3	1	1	2	13	2	13			7
1	552	1	3	0	4	1	1	1	1	2	2	1	2	4	4	2	2	5	5	4	1	2	4	4	3	3	2	2	3	FALSE		TRUE	1.8	0.3			1.8	0.3	1	0.3	4	4	5	13	13
1	553	1	3	0	3	1	3	3	3	3	3	3	2	4	1	1	2	3	3	2	2	1	4	4	3	3	3	3	3	FALSE		FALSE	1	1.8			1	1.8	1	1.8	2	2	2	2	poor_vision_cause_cataract_untreated			6
1	554	1	3	1	5	2	1	1	1	1	1	1	2	5	4	4	1	4	5	3	1	1	3	3	3	2	2	2	3	FALSE		FALSE	1	1			1	1	1	1	2	2	2	2	poor_vision_cause_cataract_untreated			7
1	555	1	3	0	4	1	2	1	3	2	3	1	1	2	3	2	2	1	4	3	1	1	4	4	4	4	3	3	3	FALSE		FALSE	1.3	0.47			1.3	0.47	1	0.47	2	2	2	2	poor_vision_cause_cataract_untreated			7
1	556	1	3	0	5	1	1	1	1	2	3	1	2	4	4	4	1	3	5	4	1	1	4	4	3	2	2	2	3	FALSE		FALSE	1	1			1	1	1	0.47	2	2	2	2	poor_vision_cause_cataract_untreated			7
1	557	1	3	0	4	1	1	1	1	2	1	1	2	5	4	4	1	5	5	3	2	2	2	4	3	2	2	3	3	FALSE		FALSE	0.47	1.3			0.47	1.3	0.47	1.3	2	2	2	2	poor_vision_cause_cataract_untreated			7
1	558	1	3	1	6	2	1	1	1	2	2	1	2	2	1	2	2	4	4	4	2	1	3	4	3	3	3	3	3	FALSE		FALSE	1	0.47			1	0.47	1	0.3	2	1	2	1	poor_vision_cause_uncorrected_refractive_error			1
1	559	1	3	1	4	1	1	1	1	1	1	1	1	2	2	2	2	3	4	2	4	1	3	4	3	2	1	2	3	FALSE		FALSE	0.3	1.8			0.3	1.8	0.3	1	4	2	13	2	13			1
1	560	1	3	1	2	1	1	1	1	2	1	1	2	2	1	2	2	4	5	3	1	1	4	4	4	2	3	2	3	FALSE		FALSE	1	1.3			1	1.3	1	1	2	2	2	2	poor_vision_cause_cataract_untreated			7
1	561	1	3	0	6	2	1	2	2	3	2	1	2	2	1	2	2	4	4	3	1	1	3	4	3	3	2	2	3	FALSE		FALSE	1	1			1	1	1	0.47	2	2	2	2	poor_vision_cause_cataract_untreated			7
1	562	4	3	0	3	1	1	1	3	2	2	1	2	2	5	2	1	2	4	2	1	1	4	4	3	2	2	2	3	FALSE		FALSE	0.3	1.8			0.3	1.8	0.3	1	1	2	13	2	13			2
1	563	1	3	1	5	1	1	1	1	3	2	1	1	2	3	1	1	5	5	4	1	1	3	4	3	2	2	3	3	FALSE		FALSE	1.3	0.47			1.3	0.47	1	0.3	2	1	2	1	poor_vision_cause_cataract_untreated			1	5
1	564	3	1	1	5	1	1	1	1	2	1	2	1	1	2	3	2	4	2	5	1	1	2	4	4	2	2	2	3	FALSE		FALSE	1.8	0.47			1.8	0.47	1.3	0.47	2	2	2	2	poor_vision_cause_cataract_untreated			1
1	565	1	3	1	4	1	1	1	1	1	1	1	2	1	3	3	2	1	2	2	1	1	4	4	4	3	2	2	3	FALSE		FALSE	1.3	0.3			1.3	0.3	1.3	0.3	2	1	2	13	13			1
1	566	1	3	1	6	2	1	1	1	1	1	1	1	2	4	5	1	5	5	4	1	1	3	3	3	2	1	2	3	FALSE		FALSE	0.3	0.3			0.3	0.3	0.3	0.3	4	1	13	13	13
1	567	1	3	0	2	1	2	1	3	3	3	1	2	1	1	1	3	1	2	2	1	1	4	4	4	3	3	2	3	FALSE		TRUE	1	0.47			1	0.47	1	0.3	2	2	2	1	poor_vision_cause_uncorrected_refractive_error			1	2
1	568	1	3	0	7	2	1	1	1	2	3	1	1	5	2	2	3	2	4	5	1	1	4	4	4	3	3	3	3	FALSE		TRUE	1.3	1.8			1.3	1.8	1	1.8	2	2	2	5	poor_vision_cause_cataract_untreated			2
1	569	4	3	0	7	2	1	1	1	2	2	1	4	2	1	3	1	2	5	3	1	1	3	3	3	2	2	3	3	FALSE		TRUE	0.3	1			0.3	1	0.3	1	1	2	13	2	13			1
1	570	1	3	0	4	1	1	1	1	2	3	1	1	2	2	4	2	5	5	5	1	1	4	4	4	3	2	2	3	FALSE		FALSE	1.8	1.8			1.8	1.8	1.8	1.8	2	2	2	2	poor_vision_cause_cataract_untreated			3
1	571	4	3	0	6	1	1	1	1	2	2	1	1	4	5	2	1	2	5	5	1	1	3	3	3	2	2	2	3	FALSE		FALSE	1.8	0.3			1.8	0.3	1.8	0.3	2	4	2	13	13			3
1	572	1	3	1	3	2	1	1	1	1	1	1	1	4	4	5	1	5	5	5	1	1	2	4	3	2	2	2	3	FALSE		FALSE	0.3	0.3			0.3	0.3	0.3	0.3	1	4	13	13	13
1	573	3	3	0	3	1	1	1	1	1	3	1	4	1	2	2	2	2	4	2	1	1	3	4	4	2	2	2	3	FALSE		FALSE	1	1.3			1	1.3	1	0.3	2	1	2	1	poor_vision_cause_uncorrected_refractive_error			1
1	574	1	3	0	7	2	1	1	1	1	1	1	4	2	1	2	1	2	2	2	1	2	4	4	4	2	2	2	3	FALSE		FALSE	0.3	1.8			0.3	1.8	0.3	1.8	1	2	13	2	13			5
1	575	4	3	1	5	1	1	1	1	1	1	1	1	1	1	5	1	5	5	5	1	2	2	3	2	1	1	1	3	FALSE		FALSE	0.3	0.3			0.3	0.3	0.3	0.3	4	4	13	13	13
1	576	1	3	1	5	2	1	1	1	2	2	1	2	1	2	2	1	5	4	5	1	1	3	4	4	2	2	2	3	FALSE		TRUE	1	1			1	1	1	0.47	2	1	2	11	poor_vision_cause_cataract_untreated			5
1	577	1	3	0	2	1	1	1	1	3	3	1	1	2	2	1	4	5	5	3	1	1	4	4	4	3	3	2	3	FALSE		FALSE	1.3	1			1.3	1	1	1	2	2	2	2	poor_vision_cause_cataract_untreated			7
1	578	1	3	0	5	1	3	3	2	3	3	2	5	1	1	1	2	2	4	2	1	1	4	4	3	2	2	2	3	FALSE		FALSE	1	0.47			1	0.47	1	0.3	2	1	2	1	poor_vision_cause_uncorrected_refractive_error			7
1	579	1	3	0	5	1	1	1	1	1	2	1	1	4	2	2	1	4	5	3	1	1	2	4	3	2	2	2	3	FALSE		FALSE	1.3	1.8			1.3	1.8	1	1	2	2	2	2	poor_vision_cause_cataract_untreated			7
1	580	1	3	0	7	3	1	1	1	1	1	1	5	1	4	5	1	5	5	3	2	2	2	3	3	1	1	1	3	FALSE		FALSE	0.3	0.3			0.3	0.3	0.3	0.3	4	4	13	13	13
1	581	4	3	0	3	2	1	1	2	2	2	1	1	2	2	1	3	2	3	2	1	1	4	4	4	3	2	2	3	FALSE		FALSE	1	1.8			1	1.8	1	1.3	2	2	2	2	poor_vision_cause_cataract_untreated			1
1	582	1	3	0	4	1	1	1	1	3	3	1	2	2	2	1	3	5	4	3	1	1	4	4	4	2	2	3	3	FALSE		FALSE	1.8	1			1.8	1	1.3	1	2	2	2	5	poor_vision_cause_cataract_untreated			1
1	583	1	3	1	6	2	1	1	1	1	1	1	1	5	5	5	1	4	5	5	1	1	2	3	2	2	1	1	3	FALSE		FALSE	0.3	0.3			0.3	0.3	0.3	0.3	4	3	13	13	13
1	584	4	3	0	4	1	1	1	2	3	3	1	4	1	1	2	1	2	4	2	1	1	4	4	4	2	3	2	3	FALSE		FALSE	0.47	1.3			0.47	1.3	0.47	1	1	2	11	2	poor_vision_cause_cataract_untreated			1
1	585	1	3	0	4	1	1	1	1	2	1	1	2	2	2	5	2	4	5	4	1	1	4	4	3	3	2	2	3	TRUE	spectacles_age_over_5	TRUE	1.3	1.3	1.3	1	1.3	1	1	0.47	2	2	2	2	poor_vision_cause_cataract_untreated			7
1	586	4	3	1	5	2	1	1	1	1	1	1	1	2	1	2	1	5	5	3	1	1	2	4	3	2	2	2	3	FALSE		FALSE	1	0.3			1	0.3	1	0.3	2	1	2	13	13			1
1	587	4	3	0	6	1	1	1	1	1	1	1	2	2	5	5	1	5	5	4	1	1	2	4	3	1	1	1	3	FALSE		FALSE	0.3	0.3			0.3	0.3	0.3	0.3	4	1	13	13	13
1	588	1	3	1	7	2	1	1	1	1	1	1	1	2	4	4	1	5	5	5	1	1	3	4	4	1	2	1	3	FALSE		FALSE	1	0.3			1	0.3	1	0.3	2	4	2	13	13			7
1	589	4	3	0	4	1	1	1	1	2	2	1	2	2	1	1	2	2	2	5	2	1	3	4	3	3	3	3	3	FALSE		TRUE	0.3	0.3			0.3	0.3	0.3	0.3	4	1	13	13	13
1	590	1	3	0	6	2	1	1	1	1	1	1	2	2	4	5	1	4	5	3	1	1	2	3	3	2	2	2	3	FALSE		FALSE	1.3	1			1.3	1	0.47	0.3	4	4	11	1	poor_vision_cause_uncorrected_refractive_error
1	591	1	3	1	4	3	1	1	1	1	1	1	1	1	4	5	1	4	5	5	2	2	3	4	3	1	1	1	3	FALSE		FALSE	0.3	0.47			0.3	0.47	0.3	0.3	4	1	13	1	13
1	592	1	3	0	5	1	1	1	2	2	2	1	2	2	2	4	2	2	4	3	1	2	4	4	4	2	2	2	3	FALSE		FALSE	1.3	1			1.3	1	1	1	2	2	2	2	poor_vision_cause_cataract_untreated			2
1	593	4	3	0	2	1	1	1	1	1	1	1	1	2	5	5	1	4	4	2	1	1	3	3	2	2	2	3	3	FALSE		FALSE	0.3	0.3			0.3	0.3	0.3	0.3	4	1	13	13	13
1	594	4	3	0	5	1	1	1	1	2	2	1	2	2	2	2	2	5	4	3	1	1	4	4	4	3	2	3	3	FALSE		FALSE	1	1			1	1	1	1	2	2	2	2	poor_vision_cause_cataract_untreated			1
1	595	1	3	0	5	1	1	1	1	2	3	1	2	2	4	4	2	5	2	3	1	2	4	4	4	3	2	2	3	TRUE	spectacles_age_over_5	FALSE	1.8	1.8	1	1	1	1	1	0.3	2	1	2	1	poor_vision_cause_uncorrected_refractive_error			7
1	596	1	3	0	5	1	1	1	1	3	2	1	1	4	2	2	2	2	2	3	2	1	4	4	4	3	2	2	3	FALSE		FALSE	3	0.3			3	0.3	3	0.3	2	1	2	13	13			7
1	597	4	3	0	5	1	1	1	1	1	1	1	1	5	2	2	2	4	4	5	1	1	4	4	3	2	2	2	3	FALSE		FALSE	3	0.3			3	0.3	3	0.3	2	4	2	13	13			7
1	598	1	3	0	5	1	1	1	1	1	1	1	5	1	4	5	1	5	5	5	1	1	3	4	3	2	2	1	3	FALSE		FALSE	0.3	0.3			0.3	0.3	0.3	0.3	4	4	13	13	13
1	599	4	3	0	4	1	1	1	1	3	2	1	1	2	2	2	2	2	2	3	1	1	4	4	3	3	2	2	3	FALSE		FALSE	0.47	1.3			0.47	1.3	0.3	1.3	2	2	1	2	poor_vision_cause_uncorrected_refractive_error			1
1	600	1	3	0	6	2	2	2	3	3	2	2	1	2	2	2	1	4	2	3	1	1	4	4	4	3	2	2	3	FALSE		FALSE	1	1.3			1	1.3	1	1.3	2	2	2	2	poor_vision_cause_cataract_untreated			1
1	601	4	3	0	4	1	1	1	1	2	3	1	2	2	2	2	1	5	4	4	1	1	4	4	3	2	2	2	3	FALSE		FALSE	1	1			1	1	1	1	2	2	2	2	poor_vision_cause_cataract_untreated			1
1	602	1	3	0	3	1	1	1	1	1	1	1	1	4	4	4	1	4	5	3	1	1	3	4	3	2	1	2	3	FALSE		FALSE	0.3	1.8			0.3	1.8	0.3	1.8	4	2	13	2	13			7
1	603	4	3	1	5	1	1	1	1	2	2	1	1	2	2	2	2	5	4	4	1	1	3	4	3	3	2	2	3	FALSE		FALSE	1.3	1			1.3	1	1.3	0.47	2	2	2	2	poor_vision_cause_cataract_untreated			7
1	604	4	3	0	4	1	1	1	1	1	1	1	1	4	5	4	2	4	5	3	2	1	4	4	4	2	2	2	3	FALSE		FALSE	1	0.3			1	0.3	1	0.3	2	1	2	13	13			7
1	605	3	3	1	5	2	1	1	1	2	1	1	1	2	2	5	1	4	4	3	1	1	3	4	3	2	1	1	3	FALSE		FALSE	4	1			4	1	4	1	6	2	6	2	poor_vision_cause_cataract_untreated			1
1	606	4	3	0	6	1	1	1	2	2	1	1	1	2	1	2	1	5	4	4	2	1	3	4	3	2	2	2	3	FALSE		TRUE	1	0.3			1	0.3	1	0.3	2	1	2	13	13			1
1	607	1	3	1	2	1	1	1	1	1	1	1	4	2	5	5	1	4	5	4	1	1	3	3	3	2	2	1	3	FALSE		FALSE	0.3	0.3			0.3	0.3	0.3	0.3	4	4	13	13	13
1	608	1	3	0	5	2	1	1	1	1	2	1	1	1	1	3	2	4	5	3	1	1	3	4	3	2	1	2	3	FALSE		FALSE	1	1			1	1	1	1	2	2	2	2	poor_vision_cause_cataract_untreated			7
1	609	1	3	0	6	3	1	1	1	1	1	1	1	2	1	5	1	4	4	5	1	2	2	3	2	2	2	2	3	FALSE		FALSE	1.3	1			1.3	1	1	0.47	2	2	2	2	poor_vision_cause_cataract_untreated			1
1	610	4	3	0	4	2	1	1	1	2	2	1	1	4	4	4	1	4	5	5	1	1	3	4	3	2	2	2	3	FALSE		FALSE	1.8	1.3			1.8	1.3	1.8	1.3	2	5	2	3	poor_vision_cause_cataract_untreated			7
1	611	1	3	0	5	1	1	1	3	1	1	1	2	2	4	4	1	1	5	2	2	2	4	4	4	1	3	3	3	FALSE		FALSE	1.3	0.3			1.3	0.3	1	0.3	2	4	2	13	13			3
1	612	1	3	1	2	1	3	1	3	3	3	3	4	1	1	1	1	1	2	2	4	4	3	4	4	1	3	3	3	FALSE		FALSE	1	1.8			1	1.8	1	1.3	2	2	2	2	poor_vision_cause_cataract_untreated			1
1	613	1	3	0	4	1	2	1	1	2	1	1	2	5	4	3	1	4	3	3	1	1	4	4	4	3	2	2	3	FALSE		FALSE	3	1.8			3	1.8	3	1.8	2	2	2	2	poor_vision_cause_cataract_untreated			7
1	614	1	3	0	3	1	2	1	2	2	2	2	2	3	2	3	2	3	3	3	3	2	4	4	4	4	3	3	3	FALSE		FALSE	1	1			1	1	0.3	1	1	2	1	2	poor_vision_cause_uncorrected_refractive_error			5	6
1	615	1	3	0	5	3	1	1	2	2	1	1	4	2	4	4	1	4	4	2	3	4	4	4	4	2	2	1	3	FALSE		FALSE	0.3	1.3			0.3	1.3	0.3	1.3	4	2	13	2	13			3
1	616	1	3	0	4	2	2	1	2	2	2	2	2	4	4	3	2	3	3	3	3	2	4	4	4	4	4	4	3	FALSE		FALSE	1	3			1	3	1	3	2	6	2	5	poor_vision_cause_cataract_untreated			5	6
1	617	1	3	0	3	3	1	1	2	1	1	1	5	1	5	5	2	4	4	2	4	2	4	4	2	3	1	1	3	FALSE		FALSE	0.3	0.3			0.3	0.3	0.3	0.3	4	4	13	13	13
1	618	1	3	0	2	1	1	1	3	2	2	1	2	3	2	2	2	3	2	2	3	4	4	4	3	3	3	3	3	FALSE		FALSE	1.3	1.3			1.3	1.3	1	0.47	2	2	2	2	poor_vision_cause_cataract_untreated			3	6
1	619	1	3	1	4	2	2	1	2	2	2	1	2	4	3	3	2	4	3	2	2	1	4	4	4	2	3	1	3	FALSE		FALSE	1.3	3			1.3	3	1	3	2	2	2	2	poor_vision_cause_cataract_untreated			3	6
1	620	1	3	0	6	3	1	1	1	2	1	1	2	4	3	4	2	3	3	4	1	1	4	4	4	1	1	1	3	FALSE		TRUE	1.8	3			1.8	3	1.8	3	2	2	2	2	poor_vision_cause_cataract_untreated			1	3
1	621	1	3	0	5	2	2	1	2	2	2	2	2	4	3	3	2	3	3	2	3	2	4	4	4	3	3	1	3	FALSE		FALSE	1	1			1	1	1	1	2	2	2	2	poor_vision_cause_cataract_untreated			1	6
1	622	1	3	0	2	2	2	2	2	2	2	2	3	3	3	3	3	3	3	3	3	3	4	4	4	4	4	4	3	FALSE		FALSE	3	3			3	3	3	3	2	2	2	2	poor_vision_cause_cataract_untreated			3	6
1	623	1	3	1	2	1	1	1	2	2	1	1	4	2	2	2	2	3	3	2	2	2	4	4	4	4	1	4	3	FALSE		FALSE	1	1			1	1	1	1	2	2	2	2	poor_vision_cause_cataract_untreated			1	3
1	624	1	2	1	5	3	1	1	2	1	1	1	4	2	4	4	2	4	4	1	4	4	4	4	4	2	1	2	3	FALSE		TRUE	0.3	1			0.3	1	0.3	0.47	4	2	13	2	13			3	6
1	625	4	3	0	6	4	1	1	2	2	1	1	2	4	4	4	1	2	3	4	2	2	4	4	4	1	1	1	3	FALSE		TRUE	0.3	1.8			0.3	1.8	0.3	1.8	1	2	13	2	13			1	5
1	626	4	3	1	4	3	1	1	2	1	1	1	3	4	2	5	1	3	4	2	4	2	4	4	3	1	1	1	3	TRUE	spectacles_age_2_5	TRUE	0.47	1.8	0.3	1.8	0.3	1.8	0.3	1	1	3	13	3	13
1	627	4	3	0	2	2	2	1	2	2	2	2	2	4	2	2	3	3	3	2	2	2	4	4	4	3	3	3	3	FALSE		FALSE	1.3	1			1.3	1	0.47	1	2	2	2	2	poor_vision_cause_cataract_untreated			3	6
1	628	4	3	1	3	2	1	1	1	1	1	1	1	4	4	3	2	4	4	3	1	1	4	4	3	3	1	1	3	FALSE		FALSE	0.3	1.8			0.3	1.8	0.3	1.8	1	2	13	2	13			3	6
1	629	1	3	0	2	1	2	1	2	2	2	1	4	2	2	2	2	3	2	2	3	4	4	4	4	4	2	3	3	FALSE		FALSE	3	1			3	1	3	0.3	2	1	2	1	poor_vision_cause_uncorrected_refractive_error			1	2
1	630	1	3	2	4	3	1	1	1	1	1	1	5	1	5	5	1	4	5	5	1	1	4	4	3	1	1	1	3	FALSE		FALSE	0.3	0.3			0.3	0.3	0.3	0.3	4	4	13	13	13
1	631	1	3	1	3	2	1	1	1	1	1	1	4	2	4	4	2	4	4	2	1	1	4	4	4	1	1	1	3	FALSE		FALSE	0.3	1.8			0.3	1.8	0.3	0.3	4	2	13	1	13
1	632	4	3	1	2	2	2	1	2	2	2	1	4	3	3	2	1	4	4	4	1	1	4	4	3	1	1	1	3	FALSE		TRUE	0.3	1			0.3	1	0.3	1	1	2	13	2	13			1	5
1	633	4	3	2	3	3	2	1	3	1	1	1	4	1	4	4	1	4	4	1	1	1	4	4	4	2	1	1	3	FALSE		FALSE	0.3	0.3			0.3	0.3	0.3	0.3	1	4	13	13	13
1	634	4	3	0	6	4	2	1	2	1	1	1	4	1	4	5	1	4	5	5	4	4	4	4	3	3	1	1	3	FALSE		TRUE	0.3	0.3			0.3	0.3	0.3	0.3	4	4	13	13	13
1	635	1	3	1	2	2	2	1	2	1	1	1	4	2	3	4	1	4	4	2	2	2	4	4	4	3	1	4	3	FALSE		FALSE	0.3	1			0.3	1	0.3	0.3	4	2	13	1	13
1	636	1	3	1	4	3	1	1	1	1	1	1	4	2	4	4	2	2	4	2	2	2	4	4	4	3	1	1	3	FALSE		FALSE	0.3	0.3			0.3	0.3	0.3	0.3	1	4	13	13	13
1	637	4	3	0	3	2	1	1	2	1	1	1	4	2	4	4	2	4	4	4	2	2	4	4	4	1	1	1	3	FALSE		FALSE	0.3	0.3			0.3	0.3	0.3	0.3	4	4	13	13	13
1	638	4	3	0	3	3	1	1	1	1	1	1	4	2	4	4	1	4	5	4	1	1	4	4	3	3	1	1	3	FALSE		FALSE	0.3	0.3			0.3	0.3	0.3	0.3	4	1	13	13	13
1	639	1	3	0	2	2	2	2	2	2	2	2	4	2	2	2	2	3	2	4	4	3	4	4	4	4	4	4	3	FALSE		FALSE	0.3	3			0.3	3	0.3	3	1	2	13	2	13			2	3
1	640	4	3	0	3	2	1	1	1	1	1	1	4	2	2	4	2	4	4	4	2	2	4	4	4	3	1	1	3	FALSE		FALSE	0.3	0.3			0.3	0.3	0.3	0.3	4	1	13	13	13
1	641	1	3	1	5	3	1	1	1	1	1	1	4	2	4	4	2	4	4	4	2	2	4	4	2	3	1	1	3	FALSE		TRUE	1	0.3			1	0.3	0.3	0.3	2	4	1	13	13
1	642	1	3	0	2	1	2	1	2	2	2	2	3	3	2	2	2	3	2	2	3	2	4	4	4	4	4	3	3	FALSE		TRUE	1	0.47			1	0.47	1	0.47	2	1	2	11	poor_vision_cause_cataract_untreated			2	3
1	643	4	3	1	5	3	1	1	1	1	1	1	4	2	4	4	2	4	4	4	2	2	3	4	3	3	1	1	3	FALSE		FALSE	0.3	0.3			0.3	0.3	0.3	0.3	4	4	13	13	13
1	644	1	3	0	2	2	2	1	2	2	2	1	2	4	2	2	2	3	3	4	4	2	4	4	4	3	1	4	3	FALSE		FALSE	3	3			3	3	3	3	2	2	2	2	poor_vision_cause_cataract_untreated			2	3
1	645	1	3	0	4	3	2	1	2	2	2	1	4	2	2	4	2	4	4	4	2	2	4	4	4	1	1	1	3	FALSE		FALSE	0.3	1			0.3	1	0.3	1	1	2	13	2	13			1	2
1	646	4	3	0	6	3	2	1	2	2	1	1	4	2	4	3	2	4	4	4	2	2	4	4	4	3	3	1	3	FALSE		FALSE	1.3	0.3			1.3	0.3	1.3	0.3	2	4	2	13	13			1	3
1	647	1	2	2	6	4	1	1	1	1	1	1	2	3	4	4	2	4	4	4	2	2	3	4	3	1	1	1	3	FALSE		FALSE	0.3	0.3			0.3	0.3	0.3	0.3	4	1	13	13	13
1	648	1	3	0	2	3	1	1	2	2	1	1	4	2	4	4	2	4	4	4	3	3	4	4	4	3	1	1	3	FALSE		FALSE	0.3	0.3			0.3	0.3	0.3	0.3	4	1	13	13	13
1	649	4	3	0	2	1	2	2	2	2	2	2	2	4	2	2	2	3	3	4	2	2	4	4	4	3	2	3	3	FALSE		FALSE	1	1			1	1	1	1	2	2	2	2	poor_vision_cause_cataract_untreated			2	3
1	650	1	3	0	7	4	1	1	2	2	2	1	4	2	2	4	2	4	4	4	2	2	4	4	4	1	1	1	3	FALSE		FALSE	1	0.47			1	0.47	1	0.3	2	2	2	1	poor_vision_cause_uncorrected_refractive_error			1	2
1	651	1	3	2	4	3	2	2	2	2	2	1	4	2	3	4	2	4	4	2	2	2	4	4	3	1	1	1	3	FALSE		FALSE	1.8	0.3			1.8	0.3	1.8	0.3	2	1	2	13	13			3	6
1	652	1	3	0	2	2	1	1	1	1	1	1	4	2	4	4	2	4	4	4	2	2	4	4	4	1	1	1	3	FALSE		FALSE	0.3	0.3			0.3	0.3	0.3	0.3	4	1	13	13	13
1	653	1	3	0	2	2	1	1	1	1	1	1	3	2	3	4	2	4	4	4	2	2	4	4	3	3	1	1	3	FALSE		FALSE	1.3	0.3			1.3	0.3	0.47	0.3	2	4	2	13	13			3	6
1	654	1	3	2	2	3	1	1	1	1	1	1	4	2	4	4	2	4	4	4	2	2	4	4	3	3	1	1	3	FALSE		FALSE	1	0.3			1	0.3	1	0.3	2	4	2	13	13			7
1	655	1	3	1	4	3	1	1	1	1	1	1	4	2	2	4	2	3	3	2	2	2	4	4	4	3	1	4	3	FALSE		FALSE	1	0.3			1	0.3	1	0.3	2	1	2	13	13			1	3
1	656	1	1	2	2	3	1	1	1	2	1	1	2	2	4	4	2	4	4	4	2	2	4	4	3	3	1	1	3	FALSE		FALSE	1.3	0.3			1.3	0.3	1	0.3	2	1	2	13	13			1	2
1	657	1	3	1	4	3	1	1	2	2	2	1	4	2	4	4	2	2	4	4	2	2	4	4	3	3	4	1	3	FALSE		FALSE	1	1.8			1	1.8	0.3	1.8	2	2	1	2	poor_vision_cause_uncorrected_refractive_error			1	2
1	658	1	3	1	2	2	1	1	2	1	1	1	4	2	4	4	2	4	4	4	2	2	4	4	4	1	1	1	3	FALSE		TRUE	0.3	0.47			0.3	0.47	0.3	0.3	1	1	13	1	13
1	659	4	3	0	4	2	2	2	2	2	2	2	2	4	2	2	4	3	3	3	3	3	4	4	4	4	4	4	3	FALSE		FALSE	3	1			3	1	3	0.3	2	1	2	1	poor_vision_cause_uncorrected_refractive_error			1	2
1	660	1	2	2	2	3	2	1	2	2	2	1	4	2	2	4	2	3	3	2	3	2	4	4	3	3	3	4	3	FALSE		FALSE	1.3	1			1.3	1	1	0.3	2	1	2	1	poor_vision_cause_uncorrected_refractive_error			1	2
1	661	1	3	1	4	2	1	1	2	2	2	1	2	4	4	4	2	4	4	4	2	2	4	4	4	3	3	3	3	FALSE		FALSE	1.3	1.3			1.3	1.3	1.3	1.3	2	2	2	2	poor_vision_cause_cataract_untreated			1	2
1	662	1	3	0	4	3	2	1	2	2	2	1	4	2	2	2	2	4	4	4	3	2	4	4	4	3	1	3	3	FALSE		FALSE	1	1			1	1	1	0.3	2	1	2	1	poor_vision_cause_uncorrected_refractive_error			1	2
1	663	1	3	2	7	3	2	1	2	2	2	1	2	4	4	4	2	4	3	4	3	2	4	4	4	1	1	1	3	FALSE		TRUE	1	1			1	1	1	0.3	2	1	2	1	poor_vision_cause_uncorrected_refractive_error			3	6
1	664	4	3	0	5	2	2	2	2	2	2	2	3	2	2	2	3	3	3	3	3	2	4	4	4	4	4	4	3	FALSE		TRUE	0.47	1.8			0.47	1.8	0.3	1.8	1	2	1	2	poor_vision_cause_uncorrected_refractive_error			2	6
1	665	2	3	0	6	3	2	2	2	2	2	2	3	3	3	3	3	3	3	3	3	3	4	4	4	4	4	4	3	FALSE		FALSE	1.8	1.8			1.8	1.8	1.8	1.8	2	2	2	2	poor_vision_cause_cataract_untreated			3	6
1	666	1	3	0	2	2	2	1	2	2	2	1	2	2	3	3	3	3	3	3	3	2	4	4	4	3	3	3	3	FALSE		FALSE	1.3	0.3			1.3	0.3	1.3	0.3	2	1	2	13	13			1	2
1	667	1	2	1	4	4	1	1	2	1	1	1	4	2	4	4	2	4	4	2	3	3	4	4	2	3	2	3	3	FALSE		FALSE	3	0.3			3	0.3	3	0.3	2	4	2	13	13			3	7
1	668	1	3	0	2	2	2	1	2	2	2	1	4	2	2	2	2	4	3	4	3	2	4	4	4	3	3	3	3	FALSE		FALSE	1	1			1	1	0.47	1	2	2	2	2	poor_vision_cause_cataract_untreated			3	6
1	669	1	2	1	4	3	1	1	2	2	2	1	4	2	2	3	2	3	3	2	2	2	4	4	3	3	3	3	3	FALSE		FALSE	0.47	1			0.47	1	0.3	1	1	2	1	2	poor_vision_cause_uncorrected_refractive_error			1	2
1	670	4	3	0	2	2	1	1	2	2	2	1	4	2	3	2	2	4	3	4	3	2	4	4	4	4	4	4	3	FALSE		TRUE	0.47	0.3			0.47	0.3	0.47	0.3	2	1	2	13	13			1	2
1	671	1	3	0	2	2	2	1	2	2	2	2	2	4	2	3	4	4	3	4	2	2	4	4	4	4	1	4	3	FALSE		FALSE	1	1			1	1	1	1	2	2	2	2	poor_vision_cause_cataract_untreated			3	6
1	672	1	2	2	2	2	2	1	2	2	2	1	2	4	4	4	4	4	4	4	2	2	4	4	4	3	3	3	3	FALSE		TRUE	1	0.47			1	0.47	1	0.3	2	1	2	1	poor_vision_cause_uncorrected_refractive_error			3	6
1	673	4	3	0	1	1	2	2	2	2	2	2	2	4	2	4	4	4	4	4	2	3	4	4	4	4	4	4	3	FALSE		FALSE	4	1			4	1	4	0.47	2	2	2	2	poor_vision_cause_cataract_untreated			2	3
1	674	1	3	0	2	2	2	2	2	2	2	2	4	2	3	3	3	3	3	4	2	3	4	4	4	3	3	3	3	FALSE		FALSE	0.3	1			0.3	1	0.3	1	1	2	13	2	13			5	6
1	675	4	3	0	2	2	1	1	2	1	1	1	4	2	2	4	3	4	4	4	3	3	4	4	4	3	3	1	3	FALSE		FALSE	1	0.3			1	0.3	0.3	0.3	2	4	1	13	13
1	676	2	3	1	1	1	2	1	2	2	2	1	2	3	4	4	3	4	4	4	2	2	4	4	3	4	1	1	3	FALSE		TRUE	1	0.47			1	0.47	1	0.3	2	1	2	1	poor_vision_cause_uncorrected_refractive_error			3	6
1	677	1	3	1	2	2	2	1	2	2	2	1	4	2	2	3	3	3	3	3	3	3	4	4	4	4	4	4	3	FALSE		FALSE	4	1			4	1	4	0.47	2	2	2	2	poor_vision_cause_cataract_untreated			2	3
1	678	4	3	2	4	2	2	2	2	2	2	2	3	3	3	3	3	3	3	3	3	3	4	4	4	4	4	4	3	FALSE		FALSE	0.3	1			0.3	1	0.3	1	1	2	13	2	13			5	6
1	679	1	3	2	2	2	1	1	2	2	2	1	4	2	3	2	3	3	2	4	3	2	4	4	4	4	4	4	3	FALSE		FALSE	1	1.8			1	1.8	0.3	1	2	2	1	2	poor_vision_cause_uncorrected_refractive_error			2	3
1	680	4	3	0	5	4	1	1	2	2	2	1	4	2	2	2	2	3	2	4	4	2	4	4	4	4	4	4	3	FALSE		FALSE	1	1			1	1	0.47	1	2	2	2	2	poor_vision_cause_cataract_untreated			1	3
1	681	1	3	0	6	4	1	1	2	1	1	1	4	2	2	4	2	4	4	4	3	3	4	4	4	3	3	3	3	FALSE		FALSE	0.3	1			0.3	1	0.3	1	4	2	13	2	13			7
1	682	1	3	1	2	2	2	1	2	2	2	1	2	2	2	4	4	3	3	2	4	2	4	4	4	4	4	4	3	FALSE		TRUE	1	1			1	1	1	1	2	2	2	2	poor_vision_cause_cataract_untreated			2	3
1	683	2	3	1	1	1	2	2	2	2	2	1	4	2	3	2	4	3	3	3	3	2	4	4	4	4	4	4	3	FALSE		TRUE	1.3	1.3			1.3	1.3	1	1	2	2	2	2	poor_vision_cause_cataract_untreated			2	3
1	684	1	3	0	2	2	1	1	3	2	2	1	4	2	2	4	2	4	4	4	2	2	4	4	4	4	3	4	3	FALSE		FALSE	1	0.47			1	0.47	1	0.3	2	1	2	1	poor_vision_cause_uncorrected_refractive_error			1	3
1	685	1	3	0	2	2	2	2	2	2	2	2	4	2	2	2	3	3	3	3	3	2	4	4	4	4	3	3	3	FALSE		TRUE	1	1			1	1	1	0.3	2	1	2	1	poor_vision_cause_uncorrected_refractive_error			5	6
1	686	1	3	2	2	3	1	1	3	1	1	1	4	2	4	4	2	4	4	4	4	4	4	4	2	1	1	1	3	FALSE		FALSE	0.3	0.47			0.3	0.47	0.3	0.3	4	1	13	1	13
1	687	1	3	2	6	3	1	1	2	2	1	1	4	2	4	4	2	4	4	4	2	2	4	4	4	4	1	4	3	FALSE		TRUE	0.3	1			0.3	1	0.3	1	1	2	13	2	13			2	3
1	688	4	3	0	4	3	2	2	2	2	2	2	3	3	3	3	3	3	3	3	3	3	4	4	4	4	4	4	3	FALSE		FALSE	1	1.8			1	1.8	1	1.3	2	2	2	2	poor_vision_cause_cataract_untreated			1	2
1	689	1	3	2	2	3	1	1	1	1	1	1	4	2	3	4	2	4	4	4	2	2	3	4	3	1	1	1	3	FALSE		FALSE	0.47	0.3			0.47	0.3	0.3	0.3	4	4	1	13	13
1	690	1	3	0	2	2	1	1	2	2	2	1	2	3	3	2	3	3	3	3	3	2	4	4	4	4	4	4	3	FALSE		FALSE	1.8	1.3			1.8	1.3	1	1	2	2	2	2	poor_vision_cause_cataract_untreated			2	3
1	691	1	3	0	2	2	2	2	2	2	2	2	4	2	3	2	3	3	3	3	3	3	4	4	4	4	4	4	3	FALSE		TRUE	1	1			1	1	1	1	2	2	2	2	poor_vision_cause_cataract_untreated			5	6
1	692	4	3	0	5	3	2	2	2	2	2	2	4	2	3	3	3	3	3	3	3	3	4	4	4	4	4	4	3	FALSE		FALSE	1.8	1			1.8	1	1.8	1	2	2	2	2	poor_vision_cause_cataract_untreated			1	3
1	693	1	3	0	6	4	1	1	2	1	1	1	4	2	3	4	2	4	4	4	4	4	4	4	4	2	2	2	3	FALSE		FALSE	0.47	0.3			0.47	0.3	0.47	0.3	2	4	2	13	13			7
1	694	1	3	0	6	4	1	1	2	1	1	1	4	2	3	4	2	4	4	4	4	4	4	4	4	2	2	2	3	FALSE		FALSE	0.3	1.3			0.3	1.3	0.3	1	4	2	13	2	13			7
1	695	1	3	1	3	2	2	2	2	2	2	1	4	2	2	2	2	3	3	4	2	2	4	4	4	3	4	4	3	FALSE		FALSE	1	1			1	1	1	1	2	2	2	2	poor_vision_cause_cataract_untreated			1	2
1	696	1	2	4	5	5	1	1	2	1	1	1	4	2	4	4	2	4	4	4	4	2	4	4	3	1	1	1	3	FALSE		FALSE	0.3	0.3			0.3	0.3	0.3	0.3	4	4	13	13	13
1	697	4	3	1	5	4	2	1	2	2	1	1	4	2	3	4	2	4	4	4	3	2	4	4	4	4	4	4	3	FALSE		FALSE	0.3	0.3			0.3	0.3	0.3	0.3	4	4	13	13	13
1	698	1	3	1	2	2	2	2	2	2	2	1	3	3	3	3	3	3	3	3	3	3	4	4	4	4	4	4	3	FALSE		FALSE	1	1			1	1	0.3	1	1	2	1	2	poor_vision_cause_uncorrected_refractive_error			2	3
1	699	1	3	1	2	2	1	1	2	2	3	1	4	2	4	3	2	4	4	4	3	2	4	4	4	1	1	1	3	FALSE		TRUE	0.3	1.3			0.3	1.3	0.3	1	1	2	13	2	13			1	3
1	700	4	3	1	4	3	1	1	3	3	3	1	4	2	4	4	2	4	4	4	2	2	4	4	4	3	3	3	3	FALSE		FALSE	1	0.47			1	0.47	1	0.3	2	1	2	1	poor_vision_cause_uncorrected_refractive_error			1	2
1	701	1	3	0	2	3	1	1	2	2	2	1	4	2	4	4	2	4	4	4	2	2	4	4	4	1	1	1	3	FALSE		TRUE	1	0.47			1	0.47	1	0.3	2	1	2	1	poor_vision_cause_uncorrected_refractive_error			1	2
1	702	1	3	1	2	2	1	1	2	2	2	1	2	2	2	4	2	4	4	4	2	2	4	4	4	3	3	3	3	FALSE		FALSE	1	1			1	1	1	1	2	2	2	2	poor_vision_cause_cataract_untreated			2	3
1	703	1	3	2	6	4	1	1	2	1	1	1	4	2	4	4	2	4	4	4	3	2	4	4	4	3	1	3	3	FALSE		FALSE	0.3	0.47			0.3	0.47	0.3	0.3	1	4	13	1	13
1	704	1	3	2	4	3	1	1	2	2	2	1	2	2	4	4	2	4	2	4	2	2	4	4	3	3	3	4	3	FALSE		FALSE	3	1			3	1	3	1	2	2	2	2	poor_vision_cause_cataract_untreated			2	3
1	705	2	3	0	3	2	2	2	2	2	2	2	3	3	3	3	3	3	3	3	3	3	4	4	4	4	4	4	3	FALSE		FALSE	3	3			3	3	3	3	2	2	2	2	poor_vision_cause_cataract_untreated			3	6
1	706	1	3	0	2	2	2	1	2	2	2	1	4	2	2	4	2	4	2	4	2	2	4	4	4	3	1	1	3	FALSE		FALSE	1.8	1.3			1.8	1.3	1.8	1	2	2	2	2	poor_vision_cause_cataract_untreated			2	5
1	707	1	3	1	2	2	1	1	1	1	1	1	4	2	4	4	4	4	4	4	2	2	4	4	4	1	1	1	3	FALSE		FALSE	0.3	3			0.3	3	0.3	3	4	2	13	2	13			3	6
1	708	1	3	2	4	3	1	1	1	1	1	1	2	4	4	4	2	4	4	4	2	2	3	3	3	1	1	1	3	FALSE		FALSE	1.8	4			1.8	4	1.8	4	2	1	2	11	poor_vision_cause_cataract_untreated			1	5
1	709	1	3	2	2	3	1	1	1	1	1	1	4	2	4	4	2	4	4	4	2	2	3	3	3	1	1	1	3	FALSE		FALSE	0.3	0.3			0.3	0.3	0.3	0.3	4	4	13	13	13
1	710	1	3	1	3	3	1	1	1	1	1	1	4	2	4	4	2	4	4	4	2	2	3	3	3	1	1	1	3	TRUE	spectacles_age_over_5	TRUE	0.3	3	0.3	3	0.3	3	0.3	3	1	2	13	2	13			1	7
1	711	1	3	2	2	3	1	1	1	1	1	1	4	2	4	4	2	4	4	4	2	2	4	4	3	1	1	1	3	FALSE		FALSE	0.3	0.3			0.3	0.3	0.3	0.3	4	4	13	13	13
2	712	1	3	1	6	2	2	1	2	2	2	2	2	3	3	3	3	3	3	3	3	3	3	4	3	4	3	3	3	FALSE		FALSE	1.3	1.3			1.3	1.3	1	1	2	2	2	2	poor_vision_cause_cataract_untreated			5	7
2	713	1	3	0	2	3	2	2	2	2	2	2	3	3	3	3	3	3	3	3	3	3	3	3	3	3	3	3	3	FALSE		FALSE	4	1			4	1	4	0.47	2	5	2	3	poor_vision_cause_cataract_surgical_complications			2
2	714	1	3	0	3	2	2	1	1	3	1	1	2	4	3	4	2	2	4	2	2	2	2	3	3	2	2	2	3	FALSE		FALSE	1	1			1	1	1	0.47	2	2	2	2	poor_vision_cause_cataract_untreated			5
2	715	1	3	2	3	2	2	2	3	3	3	3	2	2	2	2	4	4	3	4	2	2	2	4	4	3	2	2	3	TRUE	spectacles_age_under_2	FALSE	1.3	1.3	1.3	1	1.3	1	1	1	2	2	2	2	poor_vision_cause_cataract_untreated			5
2	716	4	3	2	4	2	2	2	2	2	2	2	3	3	3	3	3	3	3	3	3	2	3	3	3	4	3	2	3	FALSE		FALSE	0.3	3			0.3	3	0.3	3	4	2	13	2	13			7
2	717	1	2	1	6	2	1	1	1	1	1	1	2	2	2	2	2	2	2	2	2	2	4	4	4	4	2	2	3	FALSE		FALSE	0.3	4			0.3	4	0.3	4	4	2	13	2	13			4
2	718	1	3	0	2	1	1	1	1	1	1	2	1	5	4	4	2	4	4	4	2	2	4	4	3	4	4	4	3	TRUE	spectacles_age_under_2	TRUE	1.8	0.3	1.8	0.3	1.8	0.3	1.3	0.3	2	1	2	13	13			1	7
2	719	1	3	0	23	4	1	1	1	1	2	2	3	3	3	3	3	3	3	4	3	3	4	4	4	4	4	4	3	FALSE		FALSE	1	1			1	1	0.47	1	2	2	2	2	poor_vision_cause_cataract_untreated			1	2
2	720	1	3	2	4	3	1	2	1	1	1	1	1	4	3	3	2	4	4	3	2	2	3	4	4	2	2	2	3	FALSE		FALSE	0.3	3			0.3	3	0.3	3	5	2	13	2	13			7
2	721	4	3	0	3	2	1	1	1	1	2	2	2	2	3	3	2	3	3	3	3	2	3	4	4	2	2	2	3	FALSE		FALSE	1	1			1	1	1	1	2	2	2	2	poor_vision_cause_cataract_untreated			1	7
2	722	1	3	1	3	2	1	1	2	1	1	2	3	2	2	2	2	2	4	3	2	2	4	4	4	3	2	2	3	FALSE		TRUE	1.8	0.47			1.8	0.47	1	0.3	2	4	2	1	poor_vision_cause_uncorrected_refractive_error			1	7
2	723	1	3	0	8	2	1	1	2	2	2	2	2	4	3	3	2	3	3	3	2	2	4	4	4	3	3	3	3	FALSE		FALSE	1.8	1.8			1.8	1.8	1	1	2	2	2	2	poor_vision_cause_cataract_untreated			7
2	724	4	3	0	6	2	1	2	2	2	2	2	4	2	3	3	2	3	3	3	2	2	4	4	4	4	4	4	3	FALSE		FALSE	1	1			1	1	1	1	2	2	2	2	poor_vision_cause_cataract_untreated			1	7
2	725	1	3	1	4	5	2	1	1	1	2	2	2	2	3	3	2	3	3	3	2	2	4	4	4	3	4	2	3	FALSE		FALSE	0.3	1			0.3	1	0.3	1	1	2	13	2	13			6	7
2	726	1	3	1	9	3	2	2	2	2	2	2	4	2	3	3	3	3	3	3	4	2	4	3	4	4	4	3	3	FALSE		FALSE	0.47	1			0.47	1	0.47	1	2	2	2	2	poor_vision_cause_cataract_untreated			1	7
2	727	1	1	1	8	3	1	1	1	1	1	1	2	4	4	4	2	4	4	4	2	2	4	4	2	2	2	2	3	FALSE		FALSE	1.3	1.3			1.3	1.3	1.3	1.3	2	2	2	2	poor_vision_cause_cataract_untreated			7
2	728	1	3	0	8	3	1	2	2	2	2	2	4	2	3	3	2	3	3	3	2	2	4	4	4	3	3	3	3	FALSE		FALSE	1.3	1.3			1.3	1.3	1	1.3	2	2	2	2	poor_vision_cause_cataract_untreated			1	7
2	729	1	3	1	11	2	2	1	1	2	2	2	2	4	4	4	2	4	3	2	2	2	4	4	4	3	3	3	3	FALSE		FALSE	3	0.3			3	0.3	3	0.3	2	4	2	13	13			1	7
2	730	4	3	0	4	2	1	1	1	1	1	1	2	4	4	4	2	4	4	4	2	2	4	4	4	4	2	2	3	TRUE	spectacles_age_2_5	FALSE	1.3	0.47	1	0.3	1	0.3	1	0.3	2	1	2	13	13			5	7
2	731	1	3	1	5	2	2	1	1	2	2	2	2	4	3	3	2	3	3	3	2	2	4	4	4	4	4	3	3	TRUE	spectacles_age_over_5	TRUE	1	0.3	1	0.3	1	0.3	1	0.3	2	4	2	13	13			7
2	732	1	1	2	3	2	3	1	1	2	2	2	4	2	2	2	2	4	3	4	2	2	4	3	4	4	1	3	3	FALSE		FALSE	1	1			1	1	1	0.3	2	1	2	1	poor_vision_cause_uncorrected_refractive_error			1	7
2	733	4	3	0	7	2	2	2	2	2	2	2	3	3	3	3	3	3	3	3	3	3	4	4	4	4	4	4	3	FALSE		FALSE	1	1			1	1	1	1	2	2	2	2	poor_vision_cause_cataract_untreated			1	2
2	734	1	1	1	10	2	1	1	1	1	1	1	2	4	4	4	2	4	4	4	2	2	4	4	4	4	1	2	3	TRUE	spectacles_age_2_5	TRUE	0.3	1.3	0.3	1	0.3	1	0.3	1	4	2	13	2	13			1	7
2	735	2	3	1	8	1	2	2	2	2	2	2	2	4	3	3	3	3	3	3	3	3	4	4	4	4	4	4	3	FALSE		FALSE	3	1			3	1	3	1	2	2	2	2	poor_vision_cause_cataract_untreated			2	7
2	736	2	3	0	08	2	2	2	2	2	2	2	4	3	3	3	3	3	3	3	3	3	4	4	4	4	4	4	3	FALSE		FALSE	1.8	1.8			1.8	1.8	1.8	1.8	2	2	2	2	poor_vision_cause_cataract_untreated			2	6
2	737	1	3	2	04	2	2	1	1	2	2	2	2	4	4	3	2	4	4	3	2	2	4	4	4	4	1	2	3	FALSE		FALSE	1	1			1	1	1	0.47	2	2	2	2	poor_vision_cause_cataract_untreated			6	7
2	738	2	3	1	04	2	2	2	2	2	2	2	3	4	3	3	3	3	3	3	3	3	4	4	4	4	4	4	3	TRUE	spectacles_age_under_2	TRUE	1	1	1	1	1	1	0.3	1	1	2	1	2	poor_vision_cause_uncorrected_refractive_error			2
2	739	1	1	1	07	3	3	1	1	1	2	1	2	4	4	4	2	4	3	4	2	2	4	4	4	2	2	2	3	FALSE		TRUE	1	1			1	1	1	0.3	2	1	2	1	poor_vision_cause_uncorrected_refractive_error			1	7
2	740	4	3	1	04	1	2	2	2	2	2	2	1	5	3	3	3	3	3	3	2	2	4	4	4	4	3	2	3	FALSE		TRUE	0.3	1.3			0.3	1.3	0.3	1	1	2	13	2	13			1	2
2	741	4	3	0	07	2	2	2	2	2	2	2	2	4	3	3	3	3	3	3	2	2	4	4	4	4	3	3	3	FALSE		FALSE	1.3	1.3			1.3	1.3	1.3	0.47	2	2	2	2	poor_vision_cause_cataract_untreated			2	7
2	742	1	3	0	03	1	2	2	2	2	2	2	4	2	3	3	3	3	3	3	2	2	4	4	4	4	3	3	3	FALSE		FALSE	1	1.3			1	1.3	1	1.3	2	2	2	2	poor_vision_cause_cataract_untreated			2	7
2	743	1	3	1	03	1	2	2	2	2	2	2	2	4	3	3	3	3	3	3	3	3	4	4	4	4	3	4	3	FALSE		FALSE	1	1			1	1	0.47	1	5	2	3	2	poor_vision_cause_cataract_untreated			7
2	744	1	1	5	3	5	1	1	1	1	1	1	4	4	4	4	2	4	4	5	4	4	2	2	2	2	1	1	3	TRUE	spectacles_age_2_5	FALSE	1	1.3	0.3	1.3	0.3	1.3	0.3	1	1	3	13	3	13
2	745	1	3	0	8	3	2	1	1	2	2	2	1	5	4	4	2	4	4	3	1	1	4	4	4	4	2	2	3	TRUE	spectacles_age_under_2	TRUE	1.8	1	1.8	1	1.8	1	1.8	1	2	2	2	2	poor_vision_cause_cataract_untreated			7
2	746	1	3	1	04	2	2	2	2	2	2	2	3	3	3	3	3	3	3	3	2	2	4	4	4	4	4	4	3	FALSE		FALSE	0.47	1			0.47	1	0.47	1	2	2	2	2	poor_vision_cause_cataract_untreated			1	7
2	747	1	3	1	5	5	2	1	2	2	2	2	4	2	4	3	2	4	4	4	2	2	4	3	4	2	2	2	3	FALSE		FALSE	1	1.3			1	1.3	0.3	1	1	2	1	2	poor_vision_cause_uncorrected_refractive_error			5	7
2	748	1	3	1	4	2	2	2	2	2	2	2	3	3	3	3	3	3	3	3	1	1	4	4	4	4	3	3	3	FALSE		FALSE	1	1			1	1	1	1	2	2	2	2	poor_vision_cause_cataract_untreated			5	7
2	749	4	3	0	4	2	2	2	2	2	2	2	4	2	2	3	2	3	3	3	2	2	4	4	4	4	3	3	3	FALSE		FALSE	1	1			1	1	1	1	2	2	2	2	poor_vision_cause_cataract_untreated			5	7
2	750	1	3	0	2	1	2	2	2	2	2	2	3	3	3	3	3	3	3	3	2	2	4	4	4	4	3	3	3	FALSE		FALSE	4	1			4	1	4	1	6	5	5	3	poor_vision_cause_cataract_surgical_complications
2	751	1	3	1	9	2	2	2	2	2	2	2	2	4	4	3	2	3	3	3	2	2	4	4	4	4	2	2	3	FALSE		FALSE	1	1.3			1	1.3	0.47	1	2	2	2	2	poor_vision_cause_cataract_untreated			7
2	752	1	3	0	7	2	2	2	2	2	2	2	2	4	4	3	2	3	3	3	2	2	4	4	4	4	3	3	3	TRUE	spectacles_age_2_5	FALSE	1	1.3	1	1	1	1	1	1	2	2	2	2	poor_vision_cause_cataract_untreated			2	7
2	753	1	3	1	4	1	2	2	2	2	2	2	4	2	3	3	3	3	3	3	3	2	2	4	4	4	2	2	3	FALSE		FALSE	1	1.3			1	1.3	0.3	1	1	2	1	2	poor_vision_cause_uncorrected_refractive_error			3	5
2	754	1	3	0	7	2	2	2	2	2	2	2	3	3	3	3	3	3	3	3	2	2	4	4	4	4	4	3	3	FALSE		FALSE	1.3	1.8			1.3	1.8	1	1.8	2	2	2	2	poor_vision_cause_cataract_untreated			6	7
2	755	1	3	0	5	2	2	2	2	2	2	2	2	4	4	3	2	4	3	3	2	2	4	4	4	4	2	1	3	FALSE		FALSE	0.3	1.3			0.3	1.3	0.3	1	4	2	13	2	13			7
2	756	4	3	0	6	1	2	2	2	2	2	2	3	3	3	3	3	3	3	3	2	2	4	4	4	4	3	2	3	FALSE		FALSE	1.8	1.8			1.8	1.8	1.8	1.8	2	2	2	2	poor_vision_cause_cataract_untreated			2	7
2	757	1	3	1	5	3	1	1	1	1	1	1	2	2	4	2	2	2	4	4	2	2	4	3	3	2	2	2	3	FALSE		FALSE	3	0.3			3	0.3	3	0.3	2	1	2	13	13			1	7
2	758	4	3	1	4	5	2	2	2	2	2	2	3	3	3	3	3	3	3	3	2	2	4	4	4	4	4	4	3	FALSE		FALSE	1.8	0.47			1.8	0.47	1.8	0.3	2	1	2	1	poor_vision_cause_uncorrected_refractive_error			1	7
2	759	1	3	0	10	2	2	2	2	2	2	2	2	4	4	3	2	4	3	3	2	2	4	4	4	4	2	2	3	TRUE	spectacles_age_under_2	FALSE	1.3	1	1	1	1	1	1	0.47	2	2	2	2	poor_vision_cause_cataract_untreated			1	7
2	760	1	3	0	7	2	2	2	2	2	2	2	4	2	2	3	3	4	3	3	2	2	4	4	4	4	1	1	3	FALSE		FALSE	1.8	1.3			1.8	1.3	1.3	1.3	2	5	2	3	poor_vision_cause_cataract_untreated			1	7
2	761	4	3	0	5	2	2	2	2	2	2	2	4	2	2	3	3	3	3	3	2	2	4	4	4	4	4	3	3	FALSE		TRUE	4	1			4	1	4	1	2	6	2	5	poor_vision_cause_cataract_untreated			2	7
2	762	1	3	1	2	2	2	2	2	2	2	2	2	2	2	2	2	4	3	3	2	2	4	4	4	4	3	3	3	TRUE	spectacles_age_2_5	TRUE	1.3	1.3	1.3	1.3	1.3	1.3	1	1	2	2	2	2	poor_vision_cause_cataract_untreated			6	7
2	763	1	3	1	2	1	2	2	2	2	2	2	2	4	3	3	3	3	3	3	2	2	4	4	4	4	4	3	3	FALSE		TRUE	1	3			1	3	1	3	2	2	2	2	poor_vision_cause_cataract_untreated			5	7
2	764	1	3	1	2	1	2	2	2	2	2	2	2	4	4	4	2	4	3	3	2	2	4	4	4	4	3	2	3	FALSE		FALSE	1	1.8			1	1.8	1	1.8	2	2	2	2	poor_vision_cause_cataract_untreated			1	5
2	765	1	3	1	2	1	2	2	2	2	2	2	2	4	3	3	3	3	3	3	2	2	4	4	4	4	3	2	3	FALSE		TRUE	0.3	1			0.3	1	0.3	1	1	2	13	2	13			2	7
2	766	2	3	0	1	1	2	2	2	2	2	2	4	2	3	2	3	3	3	3	2	2	4	4	4	4	3	2	3	FALSE		FALSE	1.3	1			1.3	1	1	1	2	2	2	2	poor_vision_cause_cataract_untreated			1	7
2	767	2	3	2	2	1	2	2	2	2	2	2	2	4	4	3	3	3	3	3	2	2	4	4	4	4	3	3	3	FALSE		FALSE	0.3	1			0.3	1	0.3	1	1	2	13	2	13			1	5
2	768	1	3	2	4	3	1	1	1	1	1	1	2	2	4	4	2	4	4	4	2	2	4	4	4	3	1	1	3	FALSE		FALSE	1	0.3			1	0.3	1	0.3	2	4	2	13	13			7
2	769	2	1	2	1	2	2	1	2	1	2	2	2	4	4	2	3	4	2	4	3	2	4	4	4	2	2	3	3	FALSE		FALSE	1.3	1.3			1.3	1.3	0.47	1	2	2	2	2	poor_vision_cause_cataract_untreated			1	7
2	770	1	3	1	3	2	2	2	2	2	2	2	3	3	3	3	1	3	3	3	2	2	4	4	4	4	3	3	3	FALSE		FALSE	0.47	1.3			0.47	1.3	0.47	1.3	5	2	3	2	poor_vision_cause_cataract_untreated			7
2	771	3	2	2	2	1	2	1	3	2	2	2	2	1	2	4	2	4	4	4	1	2	4	4	4	4	2	1	3	FALSE		FALSE	1.3	1.8			1.3	1.8	1	1	2	2	2	2	poor_vision_cause_cataract_untreated			2	7
2	772	1	3	1	5	1	2	2	2	2	2	2	2	4	3	3	2	3	3	3	2	2	4	4	4	4	3	2	3	FALSE		FALSE	1.8	1.8			1.8	1.8	1.8	1.8	2	2	2	2	poor_vision_cause_cataract_untreated			5	7
2	773	1	3	2	6	2	2	2	2	2	2	2	2	4	3	4	2	3	3	3	2	2	4	4	4	4	3	2	3	TRUE	spectacles_age_under_2	FALSE	1.3	1.3	1	1	1	1	0.3	1	1	2	1	2	poor_vision_cause_uncorrected_refractive_error			1	7
2	774	1	3	0	2	1	2	2	2	2	2	2	2	4	3	3	3	3	3	3	2	2	4	4	4	4	3	3	3	FALSE		FALSE	1	1.3			1	1.3	1	1	2	2	2	2	poor_vision_cause_cataract_untreated			1	2
2	775	4	3	1	2	1	2	2	2	2	2	2	2	4	4	3	2	3	3	3	2	2	4	4	4	4	3	2	3	FALSE		FALSE	1.3	0.47			1.3	0.47	1	0.47	2	2	2	2	poor_vision_cause_cataract_untreated			5	7
2	776	4	3	0	3	1	2	2	2	2	2	2	2	4	2	2	2	3	3	3	2	2	4	4	4	4	3	2	3	FALSE		FALSE	1	1.3			1	1.3	1	1.3	2	2	2	2	poor_vision_cause_cataract_untreated			2
2	777	1	3	0	4	1	2	2	2	2	2	2	2	4	2	2	2	3	3	3	2	2	4	4	4	4	4	3	3	FALSE		FALSE	4	1.8			4	1.8	4	1.8	2	2	2	2	poor_vision_cause_cataract_untreated			2
2	778	4	3	0	4	1	2	2	2	2	2	2	2	4	4	3	3	3	3	3	2	2	4	4	4	4	3	3	3	FALSE		FALSE	1.3	0.47			1.3	0.47	1	0.3	2	1	2	1	poor_vision_cause_uncorrected_refractive_error			5	7
2	779	4	3	0	1	1	2	2	2	2	2	2	4	2	2	2	3	3	3	3	2	2	4	4	4	4	3	3	3	FALSE		FALSE	1.3	0.47			1.3	0.47	1	0.3	2	1	2	1	poor_vision_cause_uncorrected_refractive_error			1	7
2	780	1	3	1	1	1	1	1	1	1	1	1	2	4	4	4	2	4	4	4	2	2	4	4	2	4	2	2	3	TRUE	spectacles_age_over_5	TRUE	1	0.3	1	0.3	1	0.3	1	0.3	2	1	2	13	13			1	7
2	781	1	3	1	6	1	2	2	2	2	2	2	2	4	3	3	3	3	3	3	2	2	4	4	4	4	3	4	3	FALSE		FALSE	1.8	1			1.8	1	1.8	0.47	2	2	2	2	poor_vision_cause_cataract_untreated			5	7
2	782	1	3	1	2	2	2	2	2	2	2	2	2	4	4	3	3	3	3	3	2	2	4	4	4	4	3	2	3	FALSE		FALSE	1	1			1	1	1	1	2	2	2	2	poor_vision_cause_cataract_untreated			5	7
2	783	4	3	1	2	1	2	2	2	2	2	2	2	4	4	3	2	3	3	3	2	2	4	4	4	4	3	2	3	FALSE		FALSE	1	1			1	1	1	1	2	2	2	2	poor_vision_cause_cataract_untreated			5	7
2	784	1	3	2	1	1	2	2	2	2	2	2	2	4	4	3	4	4	3	3	2	2	4	4	4	4	2	2	3	FALSE		FALSE	0.3	1			0.3	1	0.3	1	4	2	13	2	13			7
2	785	1	3	0	4	1	2	2	2	2	2	2	2	4	3	3	3	3	3	3	2	2	4	4	4	4	3	2	3	TRUE	spectacles_age_2_5	FALSE	1	1	1	1	1	1	1	1	2	2	2	2	poor_vision_cause_cataract_untreated			1	7
2	786	1	3	0	6	1	2	2	2	2	2	2	2	4	3	3	3	3	3	3	2	2	4	4	4	4	3	2	3	FALSE		FALSE	1.8	1.3			1.8	1.3	1.8	1	2	2	2	2	poor_vision_cause_cataract_untreated			6	7
2	787	1	3	0	6	1	2	2	2	2	2	2	2	4	3	3	3	3	3	3	2	2	4	4	4	4	3	2	3	FALSE		FALSE	1.3	1.3			1.3	1.3	1.3	1	2	2	2	2	poor_vision_cause_cataract_untreated			2	6
2	788	1	3	0	3	1	2	2	2	2	2	2	2	4	4	4	2	4	3	3	2	2	4	4	4	4	3	2	3	FALSE		FALSE	1	1			1	1	1	0.3	2	1	2	1	poor_vision_cause_uncorrected_refractive_error			5	6
2	789	1	3	1	2	1	2	2	2	2	2	2	2	4	4	4	2	3	3	3	2	2	4	4	4	4	3	2	3	FALSE		FALSE	1	1.3			1	1.3	0.3	1	1	2	1	2	poor_vision_cause_uncorrected_refractive_error			6
2	790	1	3	0	1	1	2	2	2	2	2	2	2	4	4	4	2	4	3	3	2	2	4	4	4	4	2	2	3	FALSE		FALSE	1	1			1	1	1	1	2	2	2	2	poor_vision_cause_cataract_untreated			2	6
2	791	1	3	0	4	1	2	2	2	2	2	2	2	4	2	2	2	3	3	3	2	2	4	4	4	4	3	2	3	FALSE		FALSE	1.8	0.3			1.8	0.3	1.3	0.3	2	1	2	13	13			2	7
2	792	1	3	0	4	1	2	2	2	2	2	2	4	2	2	2	3	3	3	3	2	2	4	4	4	4	3	2	3	FALSE		FALSE	1	1			1	1	1	0.47	2	2	2	2	poor_vision_cause_cataract_untreated			2	7
2	793	1	3	0	6	1	2	2	2	2	2	2	2	4	2	2	2	3	3	3	2	2	4	4	4	4	3	2	3	FALSE		FALSE	1	1.3			1	1.3	1	1	2	2	2	2	poor_vision_cause_cataract_untreated			5	7
2	794	1	3	0	6	1	2	2	2	2	2	2	4	2	2	2	3	3	3	3	2	2	4	4	4	4	3	3	3	FALSE		FALSE	1	1.3			1	1.3	1	1.3	5	2	3	2	poor_vision_cause_cataract_untreated			1	7
2	795	1	3	0	8	1	2	2	2	2	2	2	2	4	2	2	2	3	3	3	2	2	4	4	4	4	3	2	3	FALSE		FALSE	3	0.47			3	0.47	3	0.47	2	4	2	9	poor_vision_cause_cataract_untreated			7
2	796	4	3	0	6	1	2	2	2	2	2	2	4	2	2	2	3	3	3	3	2	2	4	4	4	4	3	3	3	FALSE		FALSE	0.47	1			0.47	1	0.47	1	2	2	2	2	poor_vision_cause_cataract_untreated			1	7
2	797	1	3	1	2	2	2	1	1	2	2	2	2	2	2	2	2	4	3	4	2	2	3	4	3	3	3	2	3	TRUE	spectacles_age_over_5	TRUE	0.47	3	0.3	3	0.3	3	0.3	3	1	2	13	2	13			5	7
2	798	4	3	1	9	2	2	2	2	2	2	2	3	3	3	3	3	3	3	3	2	2	4	4	4	4	4	3	3	FALSE		TRUE	1.3	1			1.3	1	1.3	1	2	2	2	2	poor_vision_cause_cataract_untreated			2	7
2	799	4	3	1	6	1	2	2	2	2	2	2	2	4	3	3	2	3	3	3	2	2	4	4	4	4	3	2	3	FALSE		FALSE	1	1			1	1	1	1	2	2	2	2	poor_vision_cause_cataract_untreated			6
2	800	4	3	1	8	2	2	2	2	2	2	2	4	2	2	2	2	3	3	3	2	2	4	4	4	4	3	2	3	TRUE	spectacles_age_2_5	TRUE	1	1.3	1	1	1	1	0.47	1	2	2	2	2	poor_vision_cause_cataract_untreated			1
2	801	1	3	2	4	1	2	2	2	2	2	2	2	2	2	2	3	3	3	3	2	2	4	4	4	4	3	2	3	FALSE		FALSE	1.3	0.47			1.3	0.47	1	0.3	2	1	2	1	poor_vision_cause_uncorrected_refractive_error			5	7
2	802	1	3	1	8	1	2	2	2	2	2	2	2	2	2	2	2	2	3	3	2	2	4	4	4	4	3	2	3	TRUE	spectacles_age_under_2	TRUE	1	1	1	0.47	1	0.47	1	0.47	2	2	2	2	poor_vision_cause_cataract_untreated			1
2	803	4	3	1	4	1	2	2	2	2	2	2	4	2	2	2	2	3	3	3	2	2	4	4	4	4	4	3	3	FALSE		FALSE	1	0.47			1	0.47	1	0.3	2	1	2	1	poor_vision_cause_uncorrected_refractive_error			1	7
2	804	4	1	2	1	1	1	1	3	2	2	2	4	1	1	2	3	4	3	5	1	1	4	4	4	3	1	1	3	FALSE		FALSE	1.3	1			1.3	1	1	1	2	2	2	2	poor_vision_cause_cataract_untreated			4
2	805	2	2	1	12	2	1	1	3	3	2	2	4	1	1	2	3	4	3	5	1	1	4	4	4	3	1	1	3	FALSE		FALSE	0.3	3			0.3	3	0.3	3	1	2	13	2	13			1
2	806	4	3	2	2	1	2	1	1	1	2	2	4	4	1	2	1	1	3	4	2	2	4	4	1	3	1	1	3	FALSE		FALSE	1	0.3			1	0.3	1	0.3	2	1	2	13	13			7
2	807	1	3	2	2	2	1	1	3	1	2	1	1	1	3	5	1	4	3	4	2	1	4	4	1	1	1	3	3	FALSE		TRUE	1.8	0.3			1.8	0.3	1.8	0.3	2	4	2	13	13			2
2	808	1	3	2	3	1	1	1	1	2	3	3	2	2	1	1	1	5	5	5	2	1	4	4	4	1	4	1	3	FALSE		TRUE	1	1			1	1	1	1	2	2	2	2	poor_vision_cause_cataract_untreated			1	5
2	809	1	3	1	5	2	2	1	2	1	2	2	2	4	1	3	1	2	5	5	1	1	4	4	4	1	3	3	3	FALSE		FALSE	1.3	0.3			1.3	0.3	1	0.3	2	2	2	13	13			5
2	810	3	2	1	5	2	1	2	1	2	2	2	1	2	2	5	1	4	5	5	1	1	4	4	4	1	1	1	3	FALSE		FALSE	1.3	1			1.3	1	1	1	2	2	2	2	poor_vision_cause_cataract_untreated			5
2	811	1	2	1	4	2	1	1	3	1	1	1	2	4	1	5	1	4	5	4	1	1	4	4	4	1	1	1	3	FALSE		TRUE	1	0.3			1	0.3	1	0.3	2	1	2	13	13			5
2	812	1	2	0	7	2	2	2	2	2	2	2	3	4	1	3	1	3	3	4	3	1	4	4	4	4	4	4	3	FALSE		FALSE	1.8	1			1.8	1	1	0.47	2	2	2	2	poor_vision_cause_cataract_untreated			5
2	813	1	3	1	5	1	2	2	3	2	2	2	4	2	2	3	1	3	3	5	3	1	4	4	4	1	3	4	3	FALSE		FALSE	1	1			1	1	1	1	2	2	2	2	poor_vision_cause_cataract_untreated			1	7
2	814	1	3	0	7	2	1	3	1	1	1	1	1	4	5	5	2	5	5	5	1	1	4	4	4	1	1	1	3	FALSE		FALSE	1.8	1			1.8	1	1.3	0.3	5	4	3	1	poor_vision_cause_uncorrected_refractive_error
2	815	1	2	2	8	2	1	1	1	2	2	2	1	5	4	5	1	3	5	3	1	1	4	4	4	1	1	1	3	FALSE		TRUE	0.47	3			0.47	3	0.3	3	1	2	1	2	poor_vision_cause_cataract_untreated			2
2	816	1	3	2	6	3	1	1	2	2	2	2	2	4	2	5	1	4	4	5	1	1	4	4	4	1	1	1	3	FALSE		FALSE	0.3	1			0.3	1	0.3	1	1	2	13	2	13			5
2	817	1	3	2	3	2	1	3	2	2	2	2	2	4	2	3	1	4	5	5	1	1	4	4	4	1	1	1	3	FALSE		FALSE	1	1			1	1	1	0.3	2	2	2	1	poor_vision_cause_cataract_untreated			5
2	818	1	1	1	5	3	1	2	1	2	2	2	2	4	4	3	1	4	5	3	1	1	4	4	4	1	1	1	3	TRUE	spectacles_age_2_5	FALSE	1.3	1	1	1	1	1	1	1	2	2	2	2	poor_vision_cause_cataract_untreated			1
2	819	1	3	1	2	1	1	1	1	1	1	1	1	5	4	5	1	4	1	4	2	1	4	4	4	1	1	1	3	FALSE		FALSE	1	1			1	1	1	1	2	2	2	2	poor_vision_cause_cataract_untreated			2
2	820	1	3	1	5	1	1	2	1	3	2	2	2	4	3	3	4	3	4	5	1	1	1	1	4	4	4	4	3	FALSE		TRUE	1.8	0.47			1.8	0.47	1	0.3	2	1	2	1	poor_vision_cause_cataract_untreated			2
2	821	1	3	0	3	2	2	2	1	1	1	1	2	5	2	5	1	4	5	5	1	1	4	4	4	1	1	1	3	TRUE	spectacles_age_under_2	TRUE	1	1	1	1	1	1	0.3	1	4	2	1	2	poor_vision_cause_cataract_untreated			1
2	822	1	3	0	4	2	2	1	2	3	2	1	1	5	4	4	1	4	5	5	1	1	4	4	4	1	1	1	3	FALSE		FALSE	0.47	1			0.47	1	0.47	1	2	2	2	2	poor_vision_cause_cataract_untreated			1
2	823	1	3	1	5	1	2	2	2	2	2	2	3	3	1	3	3	3	3	4	1	1	4	4	4	4	2	1	3	FALSE		FALSE	1	1			1	1	1	1	2	2	2	2	poor_vision_cause_cataract_untreated			1
2	824	1	2	0	6	1	2	2	2	2	2	2	1	3	1	3	2	3	3	4	1	1	4	4	4	4	4	3	3	FALSE		FALSE	1	1.8			1	1.8	1	1.8	2	2	2	2	poor_vision_cause_cataract_untreated			1
2	825	2	3	2	4	2	1	1	2	1	1	2	1	2	5	5	1	5	2	1	1	4	4	4	2	1	1	1	3	FALSE		FALSE	1.8	0.3			1.8	0.3	1.8	0.3	2	1	2	13	13			1
2	826	1	2	0	5	1	3	2	2	2	2	2	2	2	2	2	2	2	3	2	1	2	3	4	4	4	2	2	3	FALSE		TRUE	3	0.47			3	0.47	3	0.3	2	2	2	1	poor_vision_cause_cataract_untreated			2
2	827	1	1	0	7	1	1	2	2	1	1	1	1	4	4	4	2	4	4	4	2	1	2	2	3	2	2	2	3	TRUE	spectacles_age_under_2	FALSE	1	1	1	1	1	1	1	1	2	2	2	2	poor_vision_cause_cataract_untreated			6
2	828	1	3	0	7	1	1	1	2	2	2	2	1	4	4	4	1	4	4	4	2	2	3	3	3	2	3	2	3	FALSE		FALSE	1.8	0.47			1.8	0.47	1.8	0.3	2	1	2	1	poor_vision_cause_cataract_untreated			5
2	829	1	3	0	5	1	2	2	2	2	2	2	2	4	4	4	2	4	4	3	2	2	3	3	3	2	3	2	3	FALSE		FALSE	0.3	3			0.3	3	0.3	3	2	2	13	2	13			2
2	830	1	3	0	5	1	1	2	2	2	2	2	2	4	3	3	2	4	3	2	2	2	3	4	4	4	3	3	3	FALSE		FALSE	1.8	0.47			1.8	0.47	1.8	0.3	2	1	2	1	poor_vision_cause_cataract_untreated			2
2	831	1	3	0	7	1	2	2	2	2	2	2	2	3	2	3	2	4	4	3	2	2	4	4	4	4	4	3	3	FALSE		FALSE	3	0.3			3	0.3	3	0.3	2	1	2	13	13			7
2	832	1	3	0	1	1	2	2	2	2	2	2	2	4	2	3	2	4	3	4	2	2	4	4	4	4	3	3	3	FALSE		FALSE	3	0.47			3	0.47	3	0.47	2	2	2	2	poor_vision_cause_cataract_untreated			5
2	833	1	3	1	3	1	1	1	3	2	2	1	2	2	3	4	1	1	3	4	2	1	4	4	4	1	1	1	3	FALSE		TRUE	1	1			1	1	1	0.47	2	2	2	2	poor_vision_cause_cataract_untreated			1
2	834	1	3	2	5	2	1	2	2	2	2	2	1	4	3	3	2	4	3	5	3	1	4	4	4	1	2	1	3	FALSE		FALSE	1	0.47			1	0.47	1	0.47	2	2	2	2	poor_vision_cause_cataract_untreated			1
2	835	1	3	2	5	2	1	2	1	1	1	1	1	4	3	3	1	3	2	5	1	1	4	4	4	1	1	1	3	TRUE	spectacles_age_2_5	TRUE	1	3	1	3	1	3	1	3	2	2	2	2	poor_vision_cause_cataract_untreated			2
2	836	1	3	1	2	1	1	1	2	2	2	2	1	4	3	4	1	3	1	5	1	1	4	4	4	1	1	1	3	FALSE		FALSE	3	0.3			3	0.3	3	0.3	2	1	2	13	13			2
2	837	2	3	0	6	2	2	2	2	2	2	2	1	4	3	1	1	2	3	4	1	1	4	4	4	1	1	1	3	FALSE		FALSE	1	1			1	1	0.47	1	2	2	2	2	poor_vision_cause_cataract_untreated			5
2	838	1	3	0	5	1	2	2	2	2	2	2	1	4	4	3	1	2	3	4	1	1	4	4	3	1	2	1	3	FALSE		FALSE	1	1			1	1	1	0.47	2	2	2	2	poor_vision_cause_cataract_untreated			1
2	839	1	3	1	6	2	1	1	1	1	1	1	1	5	5	5	1	2	3	4	4	1	3	3	2	1	1	1	2	FALSE		FALSE	1	1			1	1	1	1	2	5	2	3	poor_vision_cause_cataract_untreated			1
2	840	1	3	1	4	3	2	2	2	1	1	1	4	3	4	3	1	1	1	1	1	1	4	4	4	1	1	1	3	FALSE		TRUE	1	1			1	1	1	1	2	2	2	2	poor_vision_cause_cataract_untreated			1
2	841	4	3	0	3	1	1	2	2	2	2	2	1	4	3	5	4	1	5	5	1	2	4	4	4	4	1	1	3	FALSE		FALSE	1	1			1	1	1	1	2	2	2	2	poor_vision_cause_cataract_untreated			1
2	842	1	2	1	3	1	1	1	1	1	1	1	1	5	3	5	1	1	5	5	1	1	4	4	4	1	1	1	3	FALSE		FALSE	1	1			1	1	1	0.47	2	2	2	2	poor_vision_cause_cataract_untreated			1	2
2	843	4	3	1	4	1	2	2	1	2	2	2	1	4	1	2	3	4	3	4	1	1	4	4	4	4	3	2	3	FALSE		FALSE	1	1			1	1	1	1	2	2	2	2	poor_vision_cause_cataract_untreated			1
2	844	2	3	0	5	2	1	1	1	1	1	1	1	4	5	5	5	5	5	5	1	1	1	4	2	1	2	1	3	FALSE		FALSE	1	1			1	1	1	1	2	2	2	2	poor_vision_cause_cataract_untreated			1
2	845	1	3	0	4	1	2	2	2	2	2	2	2	3	3	3	2	4	3	4	2	2	3	4	4	2	3	2	3	TRUE	spectacles_age_under_2	FALSE	1.3	1	1	0.3	1	0.3	1	0.3	2	2	2	13	13			5
2	846	1	3	0	2	1	2	2	2	2	2	2	2	2	4	4	2	4	3	4	3	2	4	3	4	3	2	2	3	FALSE		FALSE	0.3	3			0.3	3	0.3	3	2	2	13	2	13			2
2	847	1	3	2	2	1	2	2	2	2	2	1	2	2	2	2	2	4	4	4	2	2	4	3	4	2	3	2	3	FALSE		TRUE	0.3	1.3			0.3	1.3	0.3	1.3	1	2	13	2	13			5
2	848	2	1	1	2	1	2	1	2	2	2	2	2	4	3	3	2	2	4	4	4	4	4	3	4	2	2	2	3	FALSE		FALSE	1	1.8			1	1.8	1	1.8	2	2	2	2	poor_vision_cause_cataract_untreated			3
2	849	1	3	1	6	2	1	1	2	2	2	1	1	4	3	5	1	3	3	5	1	2	4	4	3	1	1	1	3	TRUE	spectacles_age_under_2	TRUE	1	1	0.3	1	0.3	1	0.3	1	1	2	13	2	13			1
2	850	1	3	1	3	1	1	2	3	3	3	1	1	3	3	4	1	4	4	4	1	1	4	4	4	4	1	1	3	FALSE		FALSE	3	1			3	1	3	0.47	2	2	2	2	poor_vision_cause_cataract_untreated			2
2	851	2	3	2	2	1	2	2	2	2	2	1	2	4	4	4	2	2	4	4	2	2	4	3	4	2	2	2	3	FALSE		FALSE	1.8	0.3			1.8	0.3	1.8	0.3	2	4	2	13	13			3
2	852	4	3	2	6	2	2	1	1	2	2	1	2	4	2	4	2	4	4	4	2	2	3	3	3	2	2	2	3	FALSE		FALSE	1	1			1	1	1	1	2	2	2	2	poor_vision_cause_cataract_untreated			2
2	853	1	1	4	2	1	2	1	1	2	2	1	2	4	2	4	2	3	2	4	2	2	3	3	3	2	2	2	3	FALSE		TRUE	1	0.3			1	0.3	1	0.3	2	1	2	13	13			1
2	854	1	3	2	6	2	2	2	2	2	2	2	2	4	2	3	2	4	4	4	2	2	4	4	3	2	2	2	3	FALSE		TRUE	1.3	1.3			1.3	1.3	1.3	1.3	2	2	2	2	poor_vision_cause_cataract_untreated			5
2	855	1	3	3	2	2	2	2	2	2	2	2	2	4	3	3	2	3	3	4	4	2	3	4	3	2	2	2	3	FALSE		TRUE	1	0.47			1	0.47	1	0.3	2	1	2	1	poor_vision_cause_cataract_untreated			2
2	856	2	3	2	3	2	2	2	2	2	2	2	2	3	2	3	2	3	3	4	3	2	3	3	3	2	2	2	3	FALSE		FALSE	1.3	1			1.3	1	1.3	1	2	2	2	2	poor_vision_cause_cataract_untreated			5
2	857	1	3	2	4	3	1	1	2	1	2	2	1	5	1	5	5	4	5	4	2	1	1	1	3	1	1	1	3	FALSE		TRUE	0.47	1.8			0.47	1.8	0.47	1.3	2	2	2	2	poor_vision_cause_cataract_untreated			3
2	858	1	3	0	6	2	2	1	1	2	2	2	1	2	4	4	2	4	4	4	1	1	4	4	4	3	1	1	3	FALSE		FALSE	1	1			1	1	1	1	2	2	2	2	poor_vision_cause_cataract_untreated			1
2	859	1	3	1	13	3	1	1	1	2	2	2	1	4	1	3	1	3	3	4	1	1	4	4	4	3	2	1	3	FALSE		FALSE	1	3			1	3	0.47	3	2	2	2	2	poor_vision_cause_cataract_untreated			7
2	860	2	3	1	5	1	1	1	1	2	2	2	2	4	2	3	3	2	3	3	1	2	4	4	4	4	2	2	3	FALSE		FALSE	4	0.47			4	0.47	4	0.47	6	2	5	2	poor_vision_cause_cataract_untreated			5
2	861	1	3	0	3	1	1	1	1	1	1	1	3	2	2	2	2	3	3	3	2	2	4	4	4	3	3	3	3	FALSE		FALSE	1.8	1			1.8	1	1.3	0.47	2	2	2	2	poor_vision_cause_cataract_untreated			7
2	862	1	3	1	3	1	1	1	1	2	2	2	2	4	2	3	2	2	4	4	2	2	4	4	4	3	2	2	3	FALSE		FALSE	1.3	3			1.3	3	1	3	2	2	2	11	poor_vision_cause_cataract_untreated			7
2	863	1	3	0	4	1	1	1	1	2	2	2	2	4	2	2	2	2	3	3	2	2	4	4	4	3	3	2	3	FALSE		FALSE	1	1			1	1	1	1	2	2	2	2	poor_vision_cause_cataract_untreated			5
2	864	1	3	0	3	2	1	1	2	2	2	2	2	2	2	3	2	2	3	5	4	2	4	4	4	3	3	3	3	FALSE		FALSE	1	3			1	3	0.47	3	4	2	3	2	poor_vision_cause_cataract_untreated			3
2	865	1	1	2	2	1	1	3	1	1	2	1	2	4	2	2	1	2	2	4	2	1	3	1	1	3	1	1	3	FALSE		FALSE	1	0.3			1	0.3	0.47	0.3	2	4	2	13	13			3
2	866	1	3	4	2	3	2	3	2	2	2	2	2	4	1	3	1	3	4	5	3	4	3	3	3	2	1	1	3	FALSE		TRUE	0.3	1			0.3	1	0.3	1	4	2	13	2	13			1	3
2	867	1	3	1	5	1	1	1	2	2	2	2	2	4	2	2	2	4	2	3	1	2	2	4	3	3	2	2	3	TRUE	spectacles_age_over_5	TRUE	1.8	0.47	1.8	0.47	1.8	0.47	1.3	0.3	2	1	11	1	poor_vision_cause_uncorrected_refractive_error			3
2	868	1	3	0	4	1	1	2	2	2	2	1	2	2	3	4	2	2	2	4	4	4	3	3	4	3	3	3	3	FALSE		FALSE	3	3			3	3	3	3	2	2	2	2	poor_vision_cause_cataract_untreated			1	2
2	869	1	3	0	6	2	1	1	1	2	2	1	2	2	2	2	2	4	2	2	2	2	3	3	4	3	3	2	3	FALSE		FALSE	1.8	1			1.8	1	1.8	0.3	2	2	2	1	poor_vision_cause_cataract_untreated			5
2	870	1	3	0	4	2	2	1	2	2	2	2	2	4	3	3	2	4	3	4	2	4	4	4	4	3	3	3	3	FALSE		FALSE	1	1			1	1	1	1	2	2	2	2	poor_vision_cause_cataract_untreated			1
2	871	1	3	0	6	2	1	1	1	2	2	2	1	2	2	3	2	2	3	4	1	1	4	4	2	4	2	2	3	FALSE		TRUE	1.8	1.8			1.8	1.8	1.8	1.8	2	2	2	2	poor_vision_cause_cataract_untreated			5	6
2	872	1	3	0	5	3	2	2	2	2	2	2	1	5	2	4	1	4	4	3	1	1	4	4	4	1	1	1	3	FALSE		FALSE	4	0.3			4	0.3	4	0.3	2	1	2	13	13			2
2	873	1	3	0	9	3	2	2	2	2	2	2	1	5	1	3	2	4	3	4	1	1	4	4	4	3	3	1	3	FALSE		TRUE	1	1			1	1	0.3	1	2	2	1	2	poor_vision_cause_uncorrected_refractive_error			5
2	874	1	3	1	10	2	2	2	2	2	2	2	4	4	2	2	3	3	3	4	2	3	4	4	4	4	1	1	3	FALSE		TRUE	1.8	1.3			1.8	1.3	0.47	1	2	2	2	2	poor_vision_cause_cataract_untreated			1	2
2	875	1	3	1	2	1	2	1	2	2	2	2	4	4	3	2	3	2	3	4	2	2	2	4	4	3	1	2	3	FALSE		FALSE	1.3	1.3			1.3	1.3	1	0.47	2	2	2	5	poor_vision_cause_cataract_untreated			1	5
2	876	1	3	1	1	1	2	1	2	2	2	2	4	2	3	3	3	2	3	3	2	2	4	4	4	4	3	3	3	FALSE		FALSE	0.3	0.47			0.3	0.47	0.3	0.47	4	2	13	2	13			1
2	877	1	3	2	10	1	2	1	2	2	2	1	2	2	3	2	2	2	3	3	2	2	2	4	4	4	2	2	3	FALSE		FALSE	1.3	1			1.3	1	1.3	1	2	2	2	2	poor_vision_cause_cataract_untreated			5
2	878	1	3	2	5	1	1	1	2	1	1	1	2	2	3	3	2	4	3	3	2	2	4	3	3	2	2	2	3	TRUE	spectacles_age_2_5	TRUE	1	1.3	0.3	1.3	0.3	1.3	0.3	0.47	4	2	13	2	13			1	3
2	879	1	3	2	6	1	2	1	3	1	1	1	2	2	2	2	2	3	3	4	2	2	4	4	4	2	2	2	3	FALSE		FALSE	1.8	0.3			1.8	0.3	1.8	0.3	2	4	2	13	13			1	3
2	880	1	3	2	3	1	2	2	2	2	2	2	4	2	3	3	3	2	3	4	4	4	4	4	4	4	2	3	3	TRUE	spectacles_age_2_5	TRUE	1	1	1	0.47	1	0.47	1	0.47	2	2	2	2	poor_vision_cause_cataract_untreated			1	2
2	881	1	3	2	5	1	1	1	2	2	2	2	2	4	2	2	4	4	3	4	2	2	4	4	4	3	2	3	3	FALSE		FALSE	1	0.3			1	0.3	1	0.3	2	1	2	13	13			1
2	882	1	3	1	6	2	2	1	1	1	2	1	2	4	3	4	2	4	2	4	2	2	4	3	4	3	2	2	3	TRUE	spectacles_age_2_5	TRUE	1	0.3	0.47	0.3	0.47	0.3	0.47	0.3	2	4	2	13	13			1	3
2	883	1	3	1	12	1	1	2	1	2	2	2	1	1	3	4	1	4	3	1	1	1	3	3	3	4	1	1	3	FALSE		TRUE	1.8	1			1.8	1	1.3	0.47	2	2	2	4	poor_vision_cause_cataract_untreated			2	3
2	884	1	3	1	1	1	1	1	1	2	2	2	2	4	4	3	2	3	4	4	2	2	4	3	4	4	2	3	3	FALSE		FALSE	1.3	1			1.3	1	1	0.47	2	2	2	4	poor_vision_cause_cataract_untreated			6
2	885	1	3	1	10	2	2	1	2	2	2	2	2	2	2	3	3	2	3	3	2	2	4	4	4	4	2	3	3	FALSE		TRUE	1	1			1	1	0.47	1	2	2	10	10	poor_vision_cause_age_related_macular_degeneration			3	5
2	886	1	3	0	10	2	2	1	2	2	2	2	2	4	3	3	3	3	3	4	2	2	4	4	4	4	3	2	3	FALSE		FALSE	0.3	1.3			0.3	1.3	0.3	1	1	2	13	2	13			3	5
2	887	1	3	0	2	1	1	1	1	2	2	2	2	2	3	3	3	4	3	4	2	2	4	4	4	4	2	3	3	FALSE		FALSE	1	0.3			1	0.3	1	0.3	2	4	2	13	13			1	6
2	888	1	3	0	5	1	2	2	2	2	2	2	2	2	3	3	3	4	3	3	2	2	4	4	4	3	3	3	3	FALSE		FALSE	1.8	1			1.8	1	1.8	0.47	2	2	2	2	poor_vision_cause_cataract_untreated			5	6
2	889	1	3	2	2	1	1	1	1	1	2	1	2	2	3	3	2	2	4	3	3	3	4	3	4	3	3	2	3	FALSE		FALSE	3	0.3			3	0.3	3	0.3	2	4	2	13	13			1
2	890	3	3	1	6	2	1	1	1	1	1	1	2	4	3	3	2	4	3	4	2	2	4	3	4	4	2	3	3	TRUE	spectacles_age_2_5	TRUE	1	1	0.47	0.3	0.47	0.3	0.47	0.3	2	4	2	13	13			1
2	891	1	3	2	7	1	2	1	2	2	2	2	2	2	2	3	3	2	3	3	2	3	4	4	4	3	3	3	3	FALSE		FALSE	0.3	1			0.3	1	0.3	1	1	2	13	2	13			1	2
2	892	1	3	2	2	2	1	1	2	2	2	2	2	2	2	4	2	3	3	4	2	2	4	4	3	3	2	3	3	FALSE		TRUE	1	0.3			1	0.3	1	0.3	2	1	2	13	13			1
2	893	1	3	2	5	1	2	1	2	2	2	2	2	2	3	3	3	3	3	4	2	2	4	4	4	3	3	3	3	FALSE		TRUE	0.47	1			0.47	1	0.47	1	2	2	2	2	poor_vision_cause_cataract_untreated			1	5
2	894	2	3	1	3	2	2	2	2	2	2	2	4	2	2	3	3	4	3	3	2	2	4	3	4	3	3	3	3	FALSE		TRUE	1.3	0.47			1.3	0.47	1	0.47	2	2	2	2	poor_vision_cause_cataract_untreated			1	2
2	895	3	3	1	2	1	2	1	1	1	1	1	4	2	3	3	3	3	3	4	2	2	4	3	4	3	2	3	3	FALSE		FALSE	0.47	0.3			0.47	0.3	0.47	0.3	2	4	2	13	13			1
2	896	3	3	1	8	1	3	1	3	3	3	3	2	2	3	3	3	4	3	3	2	3	4	4	4	3	3	3	3	FALSE		FALSE	1	0.47			1	0.47	1	0.47	2	2	2	2	poor_vision_cause_cataract_untreated			1	2
2	897	2	3	0	5	2	2	1	2	2	2	2	1	2	2	2	3	3	3	1	1	4	3	3	3	4	1	2	3	FALSE		FALSE	0.47	3			0.47	3	0.3	3	1	2	1	2	poor_vision_cause_cataract_untreated			5
2	898	3	3	1	1	1	1	1	2	2	2	2	2	4	2	1	5	2	4	2	1	1	4	4	4	3	2	1	3	FALSE		FALSE	1	1.3			1	1.3	1	1	2	2	2	2	poor_vision_cause_cataract_untreated			5
2	899	1	3	2	9	3	1	1	2	2	2	2	1	1	3	1	3	3	1	5	1	1	4	4	4	4	1	1	3	TRUE	spectacles_age_2_5	TRUE	1.8	1	1.8	0.47	1.8	0.47	1	0.47	2	2	2	2	poor_vision_cause_cataract_untreated			5
2	900	2	3	1	4	1	2	2	2	2	2	2	1	2	1	5	5	5	3	5	3	1	4	4	4	4	1	1	3	FALSE		FALSE	0.3	3			0.3	3	0.3	3	1	2	13	2	13			5
2	901	1	3	1	7	2	1	1	2	1	1	2	2	4	1	1	2	2	2	1	1	1	4	4	4	4	2	1	3	FALSE		FALSE	3	1			3	1	3	0.47	2	2	2	2	poor_vision_cause_cataract_untreated			5
2	902	2	3	1	1	1	2	2	2	2	2	2	1	4	2	2	5	2	4	2	1	1	4	4	4	4	2	1	3	FALSE		FALSE	1.3	1			1.3	1	1	1	2	2	2	2	poor_vision_cause_cataract_untreated			5
2	903	1	3	1	5	2	1	1	2	2	2	2	1	2	2	2	1	2	2	4	1	1	4	4	4	2	1	1	3	FALSE		FALSE	0.3	1			0.3	1	0.3	1	1	2	13	2	13			1
2	904	1	3	1	9	2	1	1	2	2	2	2	2	4	1	3	1	3	4	4	1	1	3	3	4	2	1	1	3	TRUE	spectacles_age_under_2	FALSE	1.8	1.3	1.8	1	1.8	1	1.8	1	2	2	2	2	poor_vision_cause_cataract_untreated			1
2	905	1	3	1	9	2	1	1	2	2	2	2	2	4	1	4	1	4	4	4	2	1	4	4	4	2	2	1	3	TRUE	spectacles_age_under_2	TRUE	1	1	1	1	1	1	1	1	2	2	2	2	poor_vision_cause_cataract_untreated			2
2	906	1	3	1	7	2	2	2	2	2	2	2	2	4	2	4	1	3	4	3	1	2	4	4	4	3	1	1	3	FALSE		FALSE	1.3	1.3			1.3	1.3	1.3	1	2	2	2	2	poor_vision_cause_cataract_untreated			5
2	907	1	3	1	8	1	2	2	2	2	2	2	2	2	1	1	2	4	2	2	1	1	4	4	4	4	2	1	3	FALSE		FALSE	1	3			1	3	1	3	2	2	2	2	poor_vision_cause_cataract_untreated			1	5
2	908	1	3	3	7	3	1	1	2	1	1	1	1	4	1	4	1	4	4	4	1	1	4	4	4	1	1	1	3	FALSE		FALSE	1	1			1	1	0.3	1	1	2	1	2	poor_vision_cause_uncorrected_refractive_error			5
2	909	1	3	1	7	3	1	1	1	1	1	1	4	2	2	4	2	5	5	5	2	1	4	4	4	2	2	1	3	FALSE		FALSE	1	1.3			1	1.3	0.47	1	2	2	2	2	poor_vision_cause_cataract_untreated			1
2	910	1	3	1	5	2	1	1	1	1	1	1	2	4	2	3	2	4	3	5	1	1	3	3	4	1	1	1	3	FALSE		FALSE	1.3	1.8			1.3	1.8	1.3	1.3	2	2	2	2	poor_vision_cause_cataract_untreated			7
2	911	1	3	0	1	2	1	1	1	1	1	1	2	5	1	5	4	4	5	5	1	1	4	4	4	3	1	1	3	FALSE		FALSE	0.3	1			0.3	1	0.3	1	4	2	13	2	13			7
2	912	1	3	0	5	3	2	2	2	2	2	2	1	5	1	5	1	4	4	3	1	1	4	4	4	1	1	1	3	TRUE	spectacles_age_under_2	FALSE	1.8	3	1.8	3	1.8	3	1.8	3	2	2	2	2	poor_vision_cause_cataract_untreated			2
2	913	1	3	0	5	4	2	1	2	2	2	2	1	5	1	4	1	4	5	5	1	2	4	4	4	2	1	1	3	FALSE		FALSE	1.8	0.47			1.8	0.47	1.3	0.3	2	1	2	1	poor_vision_cause_uncorrected_refractive_error			2
2	914	1	3	0	9	4	2	1	2	2	2	2	1	5	1	5	2	4	1	5	1	1	4	4	4	1	1	1	3	TRUE	spectacles_age_under_2	FALSE	1.3	1.3	1	1	1	1	1	1	2	2	2	2	poor_vision_cause_cataract_untreated			5
2	915	1	3	0	5	2	2	1	2	2	2	2	1	5	1	4	2	4	5	5	1	1	4	4	4	4	1	1	3	FALSE		FALSE	1.8	0.47			1.8	0.47	1.3	0.3	2	1	2	1	poor_vision_cause_uncorrected_refractive_error			1	2
2	916	1	3	0	5	3	2	2	2	2	2	2	1	5	1	4	1	4	4	3	1	1	4	4	4	1	1	1	3	FALSE		FALSE	1.3	1			1.3	1	1	1	2	2	2	2	poor_vision_cause_cataract_untreated			5
2	917	1	3	0	5	3	1	1	2	2	2	2	1	5	1	5	3	4	4	5	1	1	4	4	4	1	1	1	3	FALSE		FALSE	1	1			1	1	0.47	1	2	2	2	2	poor_vision_cause_cataract_untreated			5
2	918	1	3	0	5	3	2	2	2	2	2	2	3	2	2	2	2	4	4	4	1	1	4	4	4	1	1	1	3	FALSE		FALSE	1.3	1			1.3	1	1	0.47	2	2	2	2	poor_vision_cause_cataract_untreated			1
2	919	1	3	0	4	3	1	1	1	1	1	1	1	4	2	4	1	4	5	5	1	1	4	4	4	1	1	1	3	FALSE		FALSE	0.47	1.3			0.47	1.3	0.3	1	1	4	1	3	poor_vision_cause_cataract_surgical_complications
2	920	1	3	0	9	4	1	2	2	1	1	2	2	2	2	1	3	2	4	4	3	1	4	2	4	3	3	1	3	TRUE	spectacles_age_over_5	FALSE	0.3	3	0.3	3	0.3	3	0.3	3	1	2	13	2	13			2
2	921	1	3	0	6	3	2	2	2	2	2	2	1	4	2	4	2	4	3	4	1	1	4	4	4	3	2	1	3	FALSE		FALSE	1	1			1	1	1	1	2	2	2	2	poor_vision_cause_cataract_untreated			2
2	922	1	3	0	8	3	2	2	2	2	2	2	2	2	1	3	1	4	5	5	1	1	4	4	4	4	4	1	3	FALSE		FALSE	1.3	1			1.3	1	1	0.47	2	2	2	2	poor_vision_cause_cataract_untreated			1
2	923	1	1	3	2	4	1	1	2	1	1	1	2	4	1	5	1	4	5	4	2	1	2	2	1	1	1	1	3	FALSE		FALSE	1	1.3			1	1.3	0.3	1	1	2	1	2	poor_vision_cause_uncorrected_refractive_error			7
2	924	1	3	0	5	2	2	2	2	2	2	2	2	4	2	3	3	4	3	5	1	1	4	4	4	4	2	1	3	FALSE		FALSE	1.3	1			1.3	1	1	0.47	2	2	2	2	poor_vision_cause_cataract_untreated			5
2	925	1	3	0	8	3	2	2	2	2	2	2	1	4	2	4	1	4	4	5	1	1	4	4	4	3	2	2	3	FALSE		FALSE	1.3	1			1.3	1	0.47	1	2	2	2	2	poor_vision_cause_cataract_untreated			5
2	926	1	3	0	7	3	2	2	2	2	2	2	2	3	1	4	2	4	4	5	1	1	4	4	4	3	3	1	3	TRUE	spectacles_age_under_2	TRUE	1	4	0.47	4	0.47	4	0.47	4	2	2	2	2	poor_vision_cause_cataract_untreated			7
2	927	1	3	0	6	3	2	2	2	2	2	2	1	4	1	4	1	4	5	5	1	1	4	4	4	1	3	2	3	FALSE		FALSE	1.3	0.47			1.3	0.47	1	0.3	2	1	2	1	poor_vision_cause_uncorrected_refractive_error			5
2	928	1	3	0	5	2	2	2	2	2	2	2	1	5	3	4	2	4	4	5	2	1	4	4	4	3	3	2	3	TRUE	spectacles_age_under_2	FALSE	1.3	1.3	1	1.3	1	1.3	1	0.47	2	2	2	2	poor_vision_cause_cataract_untreated			2
2	929	1	3	0	8	4	1	1	2	2	2	2	1	5	1	5	1	5	5	5	2	1	4	4	4	2	2	1	3	FALSE		TRUE	1.3	1.3			1.3	1.3	1	1	2	2	2	2	poor_vision_cause_cataract_untreated			1	2
2	930	1	3	0	5	3	2	2	2	2	2	2	2	4	2	4	1	5	5	5	1	2	4	4	4	2	3	2	3	FALSE		FALSE	1.3	1.3			1.3	1.3	1	0.47	2	2	2	2	poor_vision_cause_cataract_untreated			1
2	931	1	3	0	6	2	1	2	2	2	2	2	1	5	1	4	1	5	5	5	2	1	4	4	4	1	2	1	3	FALSE		FALSE	0.47	1.8			0.47	1.8	0.47	1.8	2	2	2	2	poor_vision_cause_cataract_untreated			2	3
2	932	1	3	0	4	2	2	2	2	2	2	2	1	5	1	5	1	5	5	5	1	1	4	4	4	4	1	1	3	TRUE	spectacles_age_2_5	FALSE	0.47	3	0.47	3	0.47	3	0.47	3	2	2	2	2	poor_vision_cause_cataract_untreated			2
2	933	1	3	0	7	4	2	2	2	2	2	2	2	4	1	4	1	4	4	5	2	1	4	4	4	1	2	1	3	FALSE		FALSE	1	1			1	1	1	0.47	2	2	2	2	poor_vision_cause_cataract_untreated			5
2	934	1	3	0	9	4	2	2	2	2	2	2	1	4	4	4	1	1	4	5	1	1	3	4	4	2	2	1	3	FALSE		FALSE	1	1			1	1	1	0.3	2	1	2	1	poor_vision_cause_uncorrected_refractive_error			1
2	935	1	3	0	6	4	1	1	2	2	2	2	1	4	4	4	1	4	4	5	1	1	3	3	4	1	1	1	3	FALSE		FALSE	0.3	1.8			0.3	1.8	0.3	1.8	1	2	13	2	13			5
2	936	1	3	0	6	3	2	2	2	2	2	2	4	2	1	3	3	2	3	5	1	1	4	4	4	4	4	4	3	FALSE		FALSE	1	0.47			1	0.47	1	0.47	2	2	2	2	poor_vision_cause_cataract_untreated			2
2	937	1	3	0	4	2	2	2	2	2	2	2	1	5	4	5	1	4	5	5	1	1	4	4	4	1	4	2	3	FALSE		FALSE	1	1.8			1	1.8	1	1.8	2	2	2	2	poor_vision_cause_cataract_untreated			5
2	938	1	1	0	6	5	1	1	1	1	1	1	2	1	4	5	2	4	5	5	1	1	4	4	4	1	1	1	3	FALSE		FALSE	3	0.3			3	0.3	3	0.3	2	1	2	13	13			7
2	939	1	3	0	5	1	2	2	2	2	2	2	2	4	4	1	3	2	4	5	2	1	4	4	4	4	4	3	3	FALSE		FALSE	1	1.3			1	1.3	0.3	1.3	1	2	1	2	poor_vision_cause_uncorrected_refractive_error			5
2	940	2	3	0	7	1	2	2	2	2	2	2	2	4	3	3	2	2	4	5	3	1	4	4	4	4	2	3	3	FALSE		FALSE	0.3	1			0.3	1	0.3	1	1	2	13	2	13			1	2
2	941	1	3	0	3	1	2	2	2	2	2	2	1	4	1	1	3	1	3	5	3	1	4	4	4	4	4	4	3	FALSE		FALSE	1.3	1.3			1.3	1.3	1	1	2	2	2	2	poor_vision_cause_cataract_untreated			6
2	942	1	3	0	7	2	2	2	2	2	2	2	1	5	1	1	2	1	4	5	2	2	4	4	4	2	3	2	3	FALSE		FALSE	1	1			1	1	1	1	2	2	2	2	poor_vision_cause_cataract_untreated			5
2	943	1	3	0	5	2	1	1	2	1	1	1	1	4	4	4	2	3	5	5	2	1	4	4	4	2	2	1	3	TRUE	spectacles_age_over_5	FALSE	0.3	3	0.3	3	0.3	3	0.3	3	1	2	13	2	13			7
2	944	1	3	0	5	5	1	1	1	1	1	1	1	4	5	5	2	5	5	5	3	1	3	3	3	1	1	1	3	FALSE		FALSE	0.3	1			0.3	1	0.3	1	1	2	13	2	13			5
2	945	1	2	2	7	5	1	1	2	1	1	1	1	4	5	5	1	4	5	5	3	1	2	3	4	2	1	1	3	FALSE		FALSE	1	1.3			1	1.3	1	0.3	2	1	2	1	poor_vision_cause_uncorrected_refractive_error			7
2	946	1	2	2	9	5	1	1	1	1	1	1	2	4	4	5	1	5	5	5	3	1	2	3	3	1	1	1	3	FALSE		FALSE	0.47	1.8			0.47	1.8	0.3	1.8	4	2	1	2	poor_vision_cause_uncorrected_refractive_error			7
2	947	1	3	0	5	3	2	2	2	2	2	2	2	4	2	5	2	3	4	5	1	1	3	4	4	2	4	2	3	FALSE		FALSE	1.8	1			1.8	1	1.8	0.47	2	2	2	2	poor_vision_cause_cataract_untreated			5
2	948	1	3	0	15	5	2	2	2	2	2	2	1	5	4	4	3	3	5	5	1	1	4	4	4	3	2	2	3	FALSE		FALSE	1	1			1	1	1	1	2	2	2	2	poor_vision_cause_cataract_untreated			5
2	949	1	2	2	5	4	1	1	1	1	1	1	2	4	5	4	2	3	5	5	2	1	4	4	4	1	1	1	3	FALSE		FALSE	1	1.3			1	1.3	0.47	1	2	2	2	2	poor_vision_cause_cataract_untreated			5
2	950	1	2	2	4	5	1	1	1	1	1	1	1	4	4	5	2	4	5	5	2	1	2	3	4	1	1	1	3	FALSE		FALSE	1	1			1	1	0.3	0.47	1	2	1	2	poor_vision_cause_uncorrected_refractive_error			1
2	951	1	2	2	4	5	1	1	1	1	1	1	2	4	5	5	1	3	5	5	5	5	2	2	3	2	1	1	3	FALSE		TRUE	0.3	1			0.3	1	0.3	1	1	2	13	2	13			1
2	952	1	2	1	4	2	2	2	2	2	2	2	2	4	4	5	1	4	4	5	5	1	4	4	4	1	2	1	3	FALSE		FALSE	1	1			1	1	1	1	2	2	2	2	poor_vision_cause_cataract_untreated			1	5
2	953	1	3	0	5	2	2	2	2	2	2	2	1	4	2	4	2	4	4	5	1	1	4	4	4	1	2	1	3	FALSE		FALSE	1	3			1	3	1	3	2	1	2	11	poor_vision_cause_cataract_untreated			7
2	954	2	3	0	5	1	2	2	2	2	2	2	1	5	3	3	3	4	5	5	1	1	4	4	4	2	3	2	3	FALSE		FALSE	1	1			1	1	1	1	2	2	2	2	poor_vision_cause_cataract_untreated			2
2	955	1	3	0	4	2	1	1	2	2	2	2	2	4	4	5	1	2	4	5	1	1	4	4	4	1	1	1	3	FALSE		FALSE	0.3	1.8			0.3	1.8	0.3	1	1	2	13	2	13			5
2	956	1	3	0	10	3	2	2	2	2	2	2	1	4	4	4	1	2	4	5	1	1	4	4	4	1	1	1	3	TRUE	spectacles_age_2_5	FALSE	1.8	3	1.8	3	1.8	3	1.3	3	2	2	2	2	poor_vision_cause_cataract_untreated			2
2	957	1	3	0	5	1	1	2	2	2	2	2	2	4	5	5	3	4	4	5	1	1	4	4	4	1	1	1	3	FALSE		FALSE	1	1.8			1	1.8	0.47	1.3	2	2	2	2	poor_vision_cause_cataract_untreated			5	6
2	958	1	3	0	8	3	1	1	2	2	2	2	1	4	5	5	2	5	5	5	1	1	4	4	4	4	1	1	3	FALSE		FALSE	1.8	3			1.8	3	1.3	3	2	2	2	2	poor_vision_cause_cataract_untreated			5
2	959	1	1	0	7	2	2	2	2	2	2	2	4	1	5	5	2	5	5	5	1	1	4	4	4	1	1	1	3	FALSE		FALSE	1.8	1.8			1.8	1.8	1.3	1	2	2	2	2	poor_vision_cause_cataract_untreated			5
2	960	1	1	0	9	3	1	1	1	1	1	1	2	4	4	5	1	5	4	5	1	1	3	3	4	1	1	1	3	FALSE		FALSE	3	0.3			3	0.3	3	0.3	2	1	2	13	13			7
2	961	1	1	0	6	2	2	2	2	2	2	2	2	5	5	5	1	3	4	5	1	1	4	4	4	1	1	1	3	FALSE		FALSE	1	1			1	1	1	0.47	2	2	2	2	poor_vision_cause_cataract_untreated			5
2	962	1	3	0	7	2	2	1	2	2	2	2	5	5	5	5	1	4	5	5	1	1	4	4	4	2	1	1	3	FALSE		FALSE	1.3	0.3			1.3	0.3	1.3	0.3	2	1	2	13	13			5
2	963	1	3	0	7	2	2	1	2	2	2	2	1	5	4	4	1	4	4	5	1	1	4	4	4	2	1	1	3	FALSE		FALSE	3	1			3	1	3	1	2	2	2	2	poor_vision_cause_cataract_untreated			5
2	964	1	1	0	5	3	1	1	1	1	1	1	1	5	5	5	1	5	5	5	1	1	4	3	4	1	1	1	3	FALSE		FALSE	1	1			1	1	0.3	0.47	1	2	1	2	poor_vision_cause_uncorrected_refractive_error			1
2	965	1	3	0	8	2	1	1	2	2	2	2	4	4	4	4	2	4	5	5	1	1	3	3	4	2	2	1	3	FALSE		FALSE	1	1.3			1	1.3	0.3	1	1	1	1	4	poor_vision_cause_uncorrected_refractive_error
2	966	1	1	1	7	3	1	1	2	1	2	2	1	4	5	5	2	4	5	5	1	1	4	4	4	2	2	1	3	TRUE	spectacles_age_2_5	FALSE	1.8	1	1.3	1	1.3	1	1.3	0.47	2	2	2	2	poor_vision_cause_cataract_untreated			5
2	967	1	1	0	11	3	1	2	2	2	2	2	1	4	1	4	2	4	5	5	1	1	4	4	4	2	1	1	3	FALSE		FALSE	1.3	0.3			1.3	0.3	1	0.3	1	1	5	13	13
2	968	1	3	0	4	1	1	1	2	1	1	1	1	5	5	5	2	2	5	5	1	1	4	4	4	3	2	1	3	FALSE		FALSE	1.3	0.3			1.3	0.3	1	0.3	2	4	2	13	13			7
2	969	1	1	0	4	2	2	2	2	2	2	2	2	4	2	2	3	3	3	5	3	1	4	4	4	4	4	4	3	FALSE		FALSE	1.3	1.8			1.3	1.8	1.3	1.8	2	2	2	2	poor_vision_cause_cataract_untreated			2
2	970	1	3	1	7	2	1	1	1	1	1	1	1	5	2	5	1	4	4	5	1	1	4	3	4	1	1	1	3	FALSE		FALSE	3	0.47			3	0.47	3	0.3	2	1	2	1	poor_vision_cause_uncorrected_refractive_error			2
2	971	1	3	1	11	2	1	3	1	1	1	1	5	1	1	5	1	5	4	5	4	5	4	4	4	1	4	1	3	FALSE		TRUE	0.3	0.47			0.3	0.47	0.3	0.3	4	1	13	1	13
2	972	1	3	1	5	2	1	1	1	1	1	2	4	2	5	5	1	5	5	5	1	1	4	4	4	4	1	1	3	TRUE	spectacles_age_over_5	TRUE	1.3	0.47	0.3	0.3	0.3	0.3	0.3	0.3	4	1	13	13	13
2	973	1	3	0	4	1	2	1	2	2	2	2	2	3	1	2	2	2	2	2	2	2	3	3	3	3	2	2	3	FALSE		FALSE	1	1			1	1	1	0.3	2	2	2	1	poor_vision_cause_uncorrected_refractive_error			1
2	974	1	3	1	7	1	1	1	2	1	1	1	2	2	2	3	1	3	2	3	2	2	3	3	3	3	1	1	3	FALSE		FALSE	1.3	1.8			1.3	1.8	1	1.3	2	2	2	2	poor_vision_cause_cataract_untreated			1
2	975	4	3	0	5	1	2	3	3	1	1	1	2	2	2	3	2	3	3	4	2	2	4	4	4	3	2	2	3	FALSE		FALSE	1	1.8			1	1.8	0.47	1.8	2	2	2	2	poor_vision_cause_cataract_untreated			1
2	976	4	3	0	2	1	1	1	1	1	1	1	1	2	2	2	2	3	3	3	3	1	3	3	3	3	1	1	3	FALSE		FALSE	1.3	1.8			1.3	1.8	0.47	1.8	2	4	2	3	poor_vision_cause_cataract_untreated			2
2	977	1	3	1	3	1	2	2	2	1	1	1	2	3	1	3	1	3	3	4	2	2	3	3	3	3	1	1	3	FALSE		FALSE	1	1.8			1	1.8	1	1.8	2	2	2	2	poor_vision_cause_cataract_untreated			1
2	978	1	3	0	10	1	1	1	1	1	1	1	2	2	2	3	1	3	3	4	1	1	2	2	2	3	1	1	3	FALSE		FALSE	1	0.3			1	0.3	1	0.3	2	1	2	13	13			1
2	979	4	3	1	4	1	3	3	3	3	3	2	3	4	4	4	1	3	3	3	2	2	4	4	4	4	2	1	3	TRUE	spectacles_age_2_5	TRUE	1.8	1	1.8	0.3	1.8	0.3	1	0.3	2	1	2	13	13			1
2	980	4	3	1	3	1	3	2	3	3	2	2	4	2	2	3	1	3	3	3	1	1	4	4	4	4	4	3	3	FALSE		TRUE	1.3	1			1.3	1	0.3	1	2	2	1	2	poor_vision_cause_uncorrected_refractive_error			1
2	981	1	3	3	2	2	1	1	3	2	2	2	5	2	2	3	1	2	3	5	1	1	4	4	4	2	3	2	3	TRUE	spectacles_age_2_5	TRUE	0.3	0.3	0.3	0.3	0.3	0.3	0.3	0.3	4	4	13	13	13
2	982	4	3	0	1	1	1	1	1	1	2	2	2	2	2	3	2	4	4	3	1	1	2	2	2	3	2	2	3	FALSE		FALSE	1	1			1	1	1	1	2	2	2	2	poor_vision_cause_cataract_untreated			1
2	983	4	3	1	4	1	1	1	2	2	2	1	2	2	2	3	2	2	2	3	3	2	4	4	4	3	2	1	3	FALSE		FALSE	1	1			1	1	0.47	1	2	2	2	2	poor_vision_cause_cataract_untreated			1	5
2	984	1	1	0	6	1	1	1	3	3	3	3	1	1	2	3	1	3	3	4	1	1	3	3	3	3	1	3	3	FALSE		FALSE	1	1			1	1	0.47	1	2	2	2	2	poor_vision_cause_cataract_untreated			1	5
2	985	4	3	0	1	1	1	1	2	1	2	1	2	2	2	3	2	4	4	3	1	1	3	3	3	3	2	2	3	FALSE		FALSE	0.3	1			0.3	1	0.3	0.47	4	2	13	2	13			1
2	986	1	3	1	4	1	3	3	3	1	1	1	2	2	2	2	1	2	3	3	3	2	3	3	3	3	1	3	3	TRUE	spectacles_age_2_5	TRUE	1.3	1.3	1	0.47	1	0.47	1	0.3	2	2	2	1	poor_vision_cause_uncorrected_refractive_error			1
2	987	4	1	0	2	1	3	3	3	3	3	3	2	2	2	2	2	3	3	3	2	2	3	3	3	3	2	2	3	TRUE	spectacles_age_over_5	TRUE	1	1.8	1	1.8	1	1.8	1	1.8	2	2	2	2	poor_vision_cause_cataract_untreated			1
2	988	4	1	0	6	1	3	3	1	1	1	1	2	2	2	3	1	3	3	3	2	2	3	3	3	3	2	2	3	FALSE		FALSE	1	1			1	1	1	1	2	2	2	2	poor_vision_cause_cataract_untreated			2
2	989	4	3	1	5	1	3	3	3	2	2	3	2	2	2	3	1	3	3	3	2	2	3	3	3	2	2	2	3	FALSE		TRUE	0.3	1.3			0.3	1.3	0.3	1.3	2	2	13	2	13			1	2
2	990	1	3	1	8	1	1	2	3	1	1	1	5	5	2	1	1	4	3	5	1	1	4	4	4	4	4	1	3	TRUE	spectacles_age_under_2	TRUE	0.3	0.3	0.3	0.3	0.3	0.3	0.3	0.3	1	4	13	13	13
2	991	4	3	0	4	1	2	2	2	2	2	2	2	2	2	3	2	3	3	3	2	2	3	3	3	2	2	1	3	FALSE		FALSE	1.3	1.3			1.3	1.3	1	1	2	2	2	2	poor_vision_cause_cataract_untreated			1
2	992	4	3	1	1	1	2	2	2	2	2	2	2	2	2	3	2	3	3	3	2	2	3	3	3	3	2	2	3	FALSE		FALSE	1.3	1			1.3	1	1	1	2	2	2	2	poor_vision_cause_cataract_untreated			1
2	993	4	3	0	1	1	2	2	2	2	2	2	2	2	2	3	2	2	2	3	2	2	3	3	4	3	2	1	3	FALSE		FALSE	1	0.47			1	0.47	1	0.3	2	1	2	1	poor_vision_cause_uncorrected_refractive_error			1
2	994	1	3	0	1	1	1	1	1	1	1	1	2	2	2	2	2	3	3	3	2	2	2	2	2	3	2	2	3	TRUE	spectacles_age_under_2	TRUE	1	1	1	0.47	1	0.47	1	0.47	2	2	2	2	poor_vision_cause_cataract_untreated			1	7
2	995	4	3	0	1	1	1	1	1	1	1	1	2	2	2	3	2	2	2	3	2	2	3	3	3	3	3	3	3	FALSE		TRUE	1	1			1	1	1	0.47	2	2	2	2	poor_vision_cause_cataract_untreated			1
2	996	1	3	1	2	1	2	2	2	2	2	2	2	2	2	3	2	3	3	3	2	2	3	3	3	3	2	2	3	FALSE		FALSE	1	1.3			1	1.3	0.3	1	2	2	1	2	poor_vision_cause_uncorrected_refractive_error			1
2	997	1	3	4	3	1	1	1	3	1	3	1	3	4	1	5	1	1	5	5	5	5	4	4	1	4	4	1	3	TRUE	spectacles_age_under_2	TRUE	1	0.47	0.3	0.3	0.3	0.3	0.3	0.3	4	4	13	13	13
2	998	2	3	0	1	1	2	2	2	2	2	2	3	3	3	3	2	3	3	3	2	2	4	4	4	4	4	2	3	FALSE		FALSE	0.3	0.3			0.3	0.3	0.3	0.3	4	4	13	13	13
2	999	4	3	0	1	1	1	1	2	2	2	2	2	2	2	3	2	2	4	4	1	1	3	3	3	3	2	2	3	FALSE		FALSE	0.47	0.47			0.47	0.47	0.3	0.47	2	5	1	3	poor_vision_cause_uncorrected_refractive_error
2	1000	1	3	0	2	1	2	2	2	2	2	2	2	2	2	3	2	3	4	4	3	3	3	3	3	3	2	2	3	FALSE		TRUE	0.3	1.3			0.3	1.3	0.3	1	1	4	13	11	13
2	1001	1	3	2	3	1	1	1	1	1	1	2	5	5	2	5	1	5	2	5	1	1	3	3	4	3	4	1	3	FALSE		TRUE	0.3	0.3			0.3	0.3	0.3	0.3	4	4	13	13	13
2	1002	4	3	0	1	1	2	2	2	2	2	2	3	3	2	3	2	3	3	4	3	2	3	3	3	3	2	2	3	TRUE	spectacles_age_2_5	TRUE	0.47	0.47	0.3	0.3	0.3	0.3	0.3	0.3	4	4	13	13	13
2	1003	4	3	1	1	1	1	1	2	2	2	2	2	2	3	3	2	3	3	4	2	2	3	3	3	4	2	2	3	FALSE		FALSE	1.8	4			1.8	4	1.8	4	2	2	4	2	poor_vision_cause_pterygium			1
2	1004	1	3	2	1	1	2	2	2	2	2	2	2	2	3	3	2	3	3	3	2	2	3	3	3	4	2	2	3	FALSE		FALSE	1	4			1	4	0.3	4	4	2	1	2	poor_vision_cause_uncorrected_refractive_error			7
2	1005	1	3	1	1	1	2	2	2	2	2	2	2	2	2	3	2	3	3	4	3	2	3	3	3	3	2	2	3	FALSE		FALSE	0.47	1			0.47	1	0.3	1	2	2	1	2	poor_vision_cause_uncorrected_refractive_error			1
2	1006	1	3	2	2	1	1	1	1	2	2	2	1	5	1	1	4	3	3	3	4	4	4	4	4	3	1	2	3	FALSE		TRUE	1.8	1			1.8	1	1.8	1	2	2	2	2	poor_vision_cause_cataract_untreated			1	2
2	1007	1	3	1	2	1	1	1	3	2	2	2	2	4	2	2	2	3	4	3	3	3	4	4	4	4	3	2	3	FALSE		FALSE	1	1			1	1	1	1	2	2	2	2	poor_vision_cause_cataract_untreated			1	2
2	1008	1	1	0	4	1	1	1	2	2	2	2	2	2	2	3	1	3	4	4	2	2	3	3	3	3	3	2	3	FALSE		FALSE	0.3	0.3			0.3	0.3	0.3	0.3	4	4	13	13	13
2	1009	2	1	0	4	1	1	1	1	1	1	1	2	2	2	2	1	2	3	4	2	2	3	3	3	2	2	2	3	FALSE		FALSE	0.3	3			0.3	3	0.3	3	4	2	13	2	13			7
2	1010	1	3	1	3	1	2	2	2	2	2	2	1	3	3	3	3	3	3	2	3	3	4	4	4	3	3	2	3	FALSE		FALSE	1.8	1.8			1.8	1.8	1.8	1.8	2	2	2	2	poor_vision_cause_cataract_untreated			1	5
2	1011	1	3	1	3	1	2	2	2	2	2	2	2	3	2	3	2	2	3	3	3	2	4	4	4	3	3	3	3	FALSE		FALSE	1.3	1			1.3	1	1	1	2	2	2	2	poor_vision_cause_cataract_untreated			1	5
2	1012	1	3	2	8	1	1	1	1	1	1	1	5	5	5	5	1	5	5	5	5	5	4	2	4	3	4	1	3	FALSE		FALSE	0.3	0.3			0.3	0.3	0.3	0.3	4	4	13	13	13
2	1013	1	3	1	3	1	1	2	1	2	2	2	1	1	4	5	1	5	3	5	1	1	4	4	4	3	1	1	3	FALSE		TRUE	1	1.3			1	1.3	0.3	1.3	2	2	1	2	poor_vision_cause_uncorrected_refractive_error			7
2	1014	3	3	0	3	1	2	1	2	1	2	1	3	4	3	3	2	3	3	3	4	3	4	4	4	2	3	3	3	FALSE		FALSE	1	1.3			1	1.3	1	1.3	2	4	2	11	poor_vision_cause_cataract_untreated			1	7
2	1015	1	3	2	3	1	2	1	2	2	2	2	1	4	2	3	2	3	3	3	3	2	4	4	4	3	3	3	3	TRUE	spectacles_age_under_2	FALSE	1.8	1	1.8	1	1.8	1	1.3	1	2	2	2	2	poor_vision_cause_cataract_untreated			5
2	1016	4	3	1	5	1	1	1	2	1	1	1	5	3	3	2	2	4	3	4	4	4	3	4	4	3	1	2	3	FALSE		FALSE	0.3	0.3			0.3	0.3	0.3	0.3	4	4	13	13	13
2	1017	1	3	1	3	1	1	1	1	1	1	1	5	1	2	4	2	3	3	2	1	2	4	2	4	4	1	1	3	FALSE		FALSE	0.3	0.3			0.3	0.3	0.3	0.3	4	4	13	13	13
2	1018	1	3	1	3	1	1	1	1	1	1	1	2	3	3	3	1	2	3	3	2	2	4	4	4	2	2	2	3	FALSE		TRUE	1.3	0.3			1.3	0.3	1	0.3	2	2	2	13	13			1
2	1019	1	3	1	2	1	1	2	1	1	1	1	5	1	4	2	2	3	4	4	2	2	4	4	4	3	3	3	3	FALSE		FALSE	0.47	0.3			0.47	0.3	0.3	0.3	4	4	1	13	13
2	1020	4	3	1	2	1	2	2	2	2	2	2	3	5	1	3	4	2	3	3	3	3	4	4	4	4	2	2	3	FALSE		TRUE	1	0.47			1	0.47	1	0.47	2	2	2	2	poor_vision_cause_cataract_untreated			1
2	1021	1	1	0	4	1	3	3	3	3	3	3	3	2	2	4	1	4	3	4	3	3	3	3	3	3	3	3	3	FALSE		TRUE	1	0.3			1	0.3	0.47	0.3	2	1	2	13	13			1
2	1022	2	3	0	2	1	2	2	2	2	2	2	1	4	3	3	4	1	5	5	3	1	4	4	4	4	3	3	3	FALSE		FALSE	1	1			1	1	0.47	1	2	2	2	2	poor_vision_cause_cataract_untreated			5
2	1023	1	3	1	5	1	2	2	2	2	2	2	2	2	2	4	2	2	2	4	2	2	3	3	3	2	2	2	3	FALSE		FALSE	1.8	0.3			1.8	0.3	1.3	0.3	2	1	2	13	13			1
2	1024	1	2	1	4	1	2	2	2	2	2	2	2	3	2	2	2	2	4	4	2	2	2	2	3	3	3	3	3	TRUE	spectacles_age_2_5	FALSE	1.3	1	1.3	0.47	1.3	0.47	1	0.3	2	1	2	1	poor_vision_cause_uncorrected_refractive_error			1
2	1025	4	3	0	1	1	2	2	1	1	1	1	2	2	2	3	2	3	3	4	2	2	3	3	3	3	2	2	3	FALSE		FALSE	0.3	0.47			0.3	0.47	0.3	0.3	4	2	13	1	13
2	1026	1	3	0	1	1	2	2	2	2	2	2	2	2	3	3	2	3	3	3	2	2	3	3	3	3	2	2	3	FALSE		TRUE	0.3	0.3			0.3	0.3	0.3	0.3	4	4	13	13	13
2	1027	1	3	0	2	1	2	2	2	2	2	2	2	2	2	3	2	2	3	3	2	2	3	3	3	3	3	3	3	FALSE		TRUE	0.3	0.47			0.3	0.47	0.3	0.3	4	1	13	1	13
2	1028	1	3	0	2	1	2	2	2	2	2	2	2	2	3	3	2	3	3	4	2	2	3	3	3	3	2	2	3	FALSE		TRUE	0.3	1			0.3	1	0.3	0.3	4	1	13	1	13
2	1029	1	3	2	1	1	2	2	2	2	2	2	3	3	3	3	2	3	3	3	2	2	3	3	3	3	3	3	3	FALSE		TRUE	0.47	0.3			0.47	0.3	0.3	0.3	4	1	1	13	13
2	1030	1	3	0	3	1	2	2	2	2	2	2	2	2	3	3	2	2	3	3	2	2	3	3	3	3	2	2	3	FALSE		FALSE	1	1.3			1	1.3	1	1	2	2	2	2	poor_vision_cause_cataract_untreated			1
2	1031	4	3	0	1	1	2	2	2	2	2	2	2	2	3	3	2	2	3	3	2	2	3	3	3	3	2	2	3	FALSE		TRUE	1	0.47			1	0.47	1	0.47	2	2	2	2	poor_vision_cause_cataract_untreated			1
2	1032	1	3	1	2	1	2	2	2	2	2	2	3	2	2	2	2	3	3	3	2	2	3	3	3	3	2	2	3	FALSE		FALSE	1	1			1	1	1	1	2	2	2	2	poor_vision_cause_cataract_untreated			1
2	1033	1	3	2	2	1	2	1	1	2	2	2	3	1	3	3	1	4	3	2	3	2	3	3	3	3	2	2	3	FALSE		FALSE	0.47	1			0.47	1	0.47	1	2	2	2	2	poor_vision_cause_cataract_untreated			1
2	1034	4	3	0	3	1	2	2	2	2	2	2	4	4	3	3	2	2	3	4	3	3	3	3	3	3	2	2	3	FALSE		TRUE	0.3	0.3			0.3	0.3	0.3	0.3	4	4	13	13	13
2	1035	1	3	0	1	1	2	2	2	2	2	2	2	2	3	3	3	2	3	3	2	2	3	3	3	3	2	2	3	TRUE	spectacles_age_2_5	TRUE	0.3	1.8	0.3	1.8	0.3	1.8	0.3	1.8	2	2	13	12	13			1
2	1036	1	3	0	2	1	2	2	2	2	2	2	2	2	3	3	2	2	3	3	2	2	3	3	3	3	2	2	3	TRUE	spectacles_age_over_5	TRUE	0.3	1.3	0.3	1	0.3	1	0.3	1	2	2	13	2	13			1
2	1037	1	3	0	2	1	1	1	1	1	1	1	4	3	3	3	2	3	3	4	2	2	3	3	2	2	2	2	3	FALSE		FALSE	1	0.3			1	0.3	0.3	0.3	2	4	1	13	13
2	1038	4	3	1	1	1	2	1	1	2	2	1	3	1	3	4	1	3	3	4	3	4	3	3	3	3	1	1	3	FALSE		FALSE	1	1.3			1	1.3	1	1	2	2	2	2	poor_vision_cause_cataract_untreated			1
2	1039	1	3	1	2	1	2	2	2	2	2	2	2	4	2	3	3	3	3	3	3	2	4	4	4	3	3	3	3	FALSE		TRUE	1	1			1	1	1	1	2	2	2	2	poor_vision_cause_cataract_untreated			1
2	1040	1	3	2	2	1	1	1	1	1	2	1	4	2	2	4	2	3	4	2	2	2	3	3	3	3	2	2	3	FALSE		TRUE	0.3	0.47			0.3	0.47	0.3	0.3	4	4	13	1	13
2	1041	1	3	1	5	2	1	1	2	2	2	1	3	2	2	2	2	3	3	4	2	2	3	4	4	2	3	3	3	FALSE		FALSE	1.3	1			1.3	1	1.3	0.3	2	2	2	1	poor_vision_cause_cataract_untreated			1
2	1042	1	3	1	6	1	1	2	1	2	2	2	2	4	2	3	2	3	3	3	1	2	4	4	4	2	4	3	3	FALSE		FALSE	1.8	3			1.8	3	1.8	3	2	2	2	2	poor_vision_cause_cataract_untreated			1
2	1043	1	3	1	7	2	1	1	1	2	2	1	2	2	2	2	2	3	3	3	1	2	3	4	4	2	3	3	3	FALSE		FALSE	1	1			1	1	1	1	2	2	2	2	poor_vision_cause_cataract_untreated			1
2	1044	1	3	1	6	2	1	1	1	2	2	2	2	4	2	4	2	3	3	4	1	2	4	4	4	3	4	3	3	FALSE		FALSE	3	3			3	3	3	3	2	2	2	2	poor_vision_cause_cataract_untreated			7
2	1045	4	1	2	5	2	1	1	1	1	2	1	2	4	2	2	2	2	4	4	1	1	3	4	3	2	3	3	3	FALSE		FALSE	1	1			1	1	1	0.47	2	2	2	2	poor_vision_cause_cataract_untreated			1
2	1046	1	3	1	8	1	1	1	1	2	2	1	2	2	2	2	3	2	3	4	1	2	4	4	4	3	2	3	3	FALSE		FALSE	3	0.47			3	0.47	3	0.3	2	2	2	1	poor_vision_cause_cataract_untreated			7
2	1047	1	3	1	6	2	1	1	1	2	3	1	2	3	4	2	2	2	3	5	2	2	4	4	4	2	2	2	3	TRUE	spectacles_age_under_2	TRUE	1.3	0.47	1	0.47	1	0.47	1	0.3	2	1	2	1	poor_vision_cause_cataract_untreated			1
2	1048	1	3	1	7	1	1	2	1	1	2	1	2	4	2	2	2	3	3	4	2	2	3	4	4	3	3	3	3	TRUE	spectacles_age_2_5	TRUE	1.3	0.47	1	0.47	1	0.47	1	0.47	2	2	2	2	poor_vision_cause_cataract_untreated			2
2	1049	1	3	2	6	2	1	1	1	2	2	1	2	4	4	4	2	4	4	4	2	2	4	4	4	3	4	3	3	TRUE	spectacles_age_over_5	TRUE	3	1	3	0.3	3	0.3	3	0.3	2	2	2	13	13			5
2	1050	1	3	2	5	1	1	1	1	2	1	1	2	4	4	4	2	4	4	5	2	2	3	4	4	3	3	2	3	FALSE		FALSE	3	0.3			3	0.3	3	0.3	2	4	2	13	13			7
2	1051	4	3	1	4	1	1	2	1	2	2	2	2	4	4	4	3	4	4	4	1	2	3	4	4	4	3	2	3	FALSE		FALSE	3	1			3	1	3	1	4	2	9	9	poor_vision_cause_diabetic_retinopathy			6
2	1052	1	3	1	3	1	1	1	1	2	2	1	2	4	4	4	2	3	4	3	1	2	4	4	4	4	2	2	3	FALSE		FALSE	1.3	0.3			1.3	0.3	1	0.3	2	2	2	13	13			7
2	1053	2	3	0	2	1	1	1	1	2	3	2	2	3	3	4	3	4	3	3	1	1	3	4	4	4	2	2	3	FALSE		FALSE	3	1.8			3	1.8	3	1.8	2	2	2	2	poor_vision_cause_cataract_untreated			2	6
2	1054	1	3	1	3	1	1	2	1	2	2	2	2	4	4	2	3	3	3	4	1	1	4	4	4	4	3	3	3	FALSE		FALSE	1.8	1.3			1.8	1.3	1.3	1.3	2	2	2	2	poor_vision_cause_cataract_untreated			7
2	1055	1	3	1	11	2	2	1	2	2	2	1	2	3	2	2	4	2	3	4	2	2	4	4	4	3	3	3	3	TRUE	spectacles_age_over_5	TRUE	1.3	1	1.3	0.47	1.3	0.47	1	0.47	2	2	2	2	poor_vision_cause_cataract_untreated			1
2	1056	2	3	1	1	1	1	1	2	2	2	2	1	4	2	2	3	3	4	4	2	2	4	4	4	4	3	2	3	FALSE		FALSE	1.8	1.8			1.8	1.8	1.3	1	2	2	2	2	poor_vision_cause_cataract_untreated			6
2	1057	4	3	1	4	2	1	1	2	2	2	2	1	4	2	2	3	3	4	4	2	2	4	4	4	4	3	2	3	FALSE		FALSE	3	1			3	1	3	0.47	2	2	2	2	poor_vision_cause_cataract_untreated			6
2	1058	1	3	1	11	2	1	1	2	2	2	2	1	4	2	2	3	3	4	4	2	2	4	4	4	4	3	2	3	FALSE		TRUE	3	1			3	1	3	1	6	2	5	2	poor_vision_cause_cataract_untreated			7
2	1059	1	3	1	9	2	1	1	2	2	2	2	1	4	2	2	3	3	4	4	2	2	4	4	4	4	3	2	3	FALSE		FALSE	1	1.8			1	1.8	1	1.8	2	2	2	2	poor_vision_cause_cataract_untreated			6
2	1060	1	3	0	4	1	1	1	2	2	2	2	1	4	2	2	3	3	4	4	2	2	4	4	4	4	3	2	3	FALSE		FALSE	1	1.3			1	1.3	0.47	1.3	2	2	2	2	poor_vision_cause_cataract_untreated			6
2	1061	1	2	2	5	2	2	1	2	2	2	1	2	3	2	2	4	2	3	4	2	2	4	4	4	3	3	3	3	FALSE		FALSE	1.8	1.8			1.8	1.8	1.8	1	2	2	2	2	poor_vision_cause_cataract_untreated			6
2	1062	1	3	0	3	1	2	1	2	2	2	1	2	3	2	2	4	2	3	4	2	2	4	4	4	3	3	3	3	FALSE		FALSE	1.8	1.8			1.8	1.8	1.8	1.3	2	2	2	2	poor_vision_cause_cataract_untreated			6
2	1063	1	3	0	4	1	2	2	2	2	2	1	2	3	2	2	4	2	3	4	2	2	4	4	4	3	3	3	3	FALSE		FALSE	0.3	3			0.3	3	0.3	3	1	2	13	2	13			6
2	1064	1	3	0	7	2	2	1	2	2	2	1	2	3	2	2	4	2	3	4	2	2	4	4	4	3	3	3	3	TRUE	spectacles_age_over_5	TRUE	1.8	1	1.8	0.47	1.8	0.47	1.8	0.47	2	2	2	2	poor_vision_cause_cataract_untreated			1
2	1065	1	3	0	7	2	2	1	2	2	2	1	2	3	2	2	4	2	3	4	2	2	4	4	4	3	3	3	3	FALSE		FALSE	0.47	1			0.47	1	0.47	1	1	2	4	2	poor_vision_cause_cataract_untreated			1
2	1066	1	3	0	16	1	2	1	1	1	1	1	4	2	3	2	2	3	4	4	1	2	4	3	4	3	2	2	3	FALSE		TRUE	0.47	0.3			0.47	0.3	0.3	0.3	4	4	1	13	13
2	1067	4	1	1	4	1	2	1	1	1	1	1	4	1	4	3	2	3	4	3	2	2	4	4	4	3	3	3	3	TRUE	spectacles_age_under_2	TRUE	0.3	0.3	0.3	0.3	0.3	0.3	0.3	0.3	4	4	13	13	13
2	1068	1	1	2	3	2	1	1	1	1	1	1	4	1	2	2	2	2	3	2	1	1	4	4	3	2	2	2	3	TRUE	spectacles_age_over_5	TRUE	0.47	0.47	0.3	0.3	0.3	0.3	0.3	0.3	4	4	13	13	13
2	1069	1	3	2	5	2	1	1	1	1	1	1	4	2	3	3	2	3	3	4	1	1	4	4	4	2	2	2	3	FALSE		TRUE	0.3	0.3			0.3	0.3	0.3	0.3	4	4	13	13	13
2	1070	1	3	1	7	2	1	1	1	1	1	1	4	1	4	4	2	4	4	4	1	1	4	4	3	3	2	2	3	FALSE		TRUE	0.3	0.3			0.3	0.3	0.3	0.3	4	4	13	13	13
2	1071	1	3	1	9	1	2	1	2	2	2	2	3	2	3	3	3	3	3	3	2	2	4	4	4	3	3	3	3	TRUE	spectacles_age_2_5	TRUE	0.3	1.3	0.3	1.3	0.3	1.3	0.3	1.3	1	2	13	2	13			2	3
2	1072	1	3	2	2	1	1	1	1	1	1	1	4	2	4	4	2	4	4	4	3	2	4	4	4	2	2	2	3	FALSE		FALSE	0.3	1.3			0.3	1.3	0.3	1.3	4	2	13	2	13			1
2	1073	4	3	2	1	2	1	1	1	1	1	1	5	1	1	2	3	2	3	3	1	1	4	3	4	3	2	2	3	FALSE		FALSE	1	3			1	3	0.3	3	4	2	1	6	poor_vision_cause_uncorrected_refractive_error			7
2	1074	1	3	1	2	1	2	1	2	2	2	2	4	2	3	3	3	2	3	4	2	2	4	4	4	3	3	3	3	TRUE	spectacles_age_under_2	TRUE	1	1	1	0.3	1	0.3	1	0.3	2	1	2	13	13			7
2	1075	1	3	1	6	1	2	1	1	1	1	1	4	1	4	4	1	4	4	4	1	1	4	3	3	3	1	1	3	FALSE		FALSE	0.3	0.3			0.3	0.3	0.3	0.3	4	1	13	13	13
2	1076	1	3	1	2	2	1	1	1	1	1	1	4	2	3	4	2	3	3	4	2	2	4	3	4	2	2	2	3	FALSE		FALSE	1	1			1	1	0.3	0.3	4	1	1	1	poor_vision_cause_uncorrected_refractive_error
2	1077	4	3	1	1	1	2	1	1	1	1	1	3	2	3	3	4	2	3	3	2	2	4	3	4	3	2	2	3	FALSE		FALSE	0.3	3			0.3	3	0.3	3	4	2	13	2	13			7
2	1078	1	3	1	4	2	2	2	2	2	2	2	4	1	2	2	3	2	3	3	2	4	4	4	4	3	3	3	3	FALSE		FALSE	0.3	1.8			0.3	1.8	0.3	1.8	1	2	13	2	13			1	5
2	1079	1	3	2	3	2	1	2	2	1	1	1	4	2	4	4	2	4	4	4	3	3	4	4	3	3	2	2	3	FALSE		FALSE	4	0.3			4	0.3	4	0.3	6	4	6	13	13
2	1080	1	3	2	2	2	1	1	1	1	1	1	4	2	4	4	2	4	4	4	2	2	4	3	3	2	2	2	3	FALSE		FALSE	0.3	1.8			0.3	1.8	0.3	1.8	4	2	13	2	13			1
2	1081	1	3	2	5	2	1	1	1	1	1	1	4	2	3	3	2	4	4	4	3	2	3	4	3	2	2	2	3	FALSE		FALSE	0.3	0.3			0.3	0.3	0.3	0.3	4	4	13	13	13
2	1082	4	1	3	7	3	1	1	1	1	1	1	4	1	3	4	2	3	4	4	2	2	4	3	4	2	3	3	3	TRUE	spectacles_age_2_5	TRUE	1.8	0.3	1.3	0.3	1.3	0.3	1	0.3	1	1	8	13	13
2	1083	1	1	4	6	3	1	1	1	1	1	1	4	2	4	3	2	4	3	4	2	2	4	3	3	2	2	2	3	FALSE		FALSE	0.3	1.3			0.3	1.3	0.3	1	4	2	13	2	13			1	2
2	1084	1	1	3	7	3	1	1	1	1	1	1	4	2	3	4	2	4	4	4	2	2	4	3	2	2	2	2	3	FALSE		TRUE	0.3	1.8			0.3	1.8	0.3	1.3	4	4	13	3	13
2	1085	1	1	3	7	3	1	1	1	1	1	1	4	1	4	4	2	4	4	4	2	2	3	4	2	2	2	2	3	TRUE	spectacles_age_under_2	TRUE	0.3	0.3	0.3	0.3	0.3	0.3	0.3	0.3	4	1	13	13	13
2	1086	4	3	2	8	3	1	2	1	1	1	1	4	2	2	4	2	4	4	3	3	3	4	3	3	2	2	2	3	FALSE		FALSE	0.3	0.3			0.3	0.3	0.3	0.3	4	4	13	13	13
2	1087	1	3	2	5	2	1	1	1	1	1	1	4	1	4	4	2	4	4	3	3	2	3	3	3	2	2	2	3	TRUE	spectacles_age_under_2	TRUE	0.47	0.47	0.3	0.47	0.3	0.47	0.3	0.3	4	4	13	1	13
2	1088	4	3	3	2	3	1	1	1	1	1	1	4	2	3	4	2	3	4	4	2	2	4	3	2	2	2	2	3	FALSE		FALSE	0.47	0.3			0.47	0.3	0.3	0.3	1	4	1	13	13
2	1089	1	1	2	4	2	1	1	1	1	1	1	4	2	4	3	2	3	4	4	3	2	3	3	3	3	2	3	3	FALSE		TRUE	0.3	0.3			0.3	0.3	0.3	0.3	4	1	13	13	13
2	1090	4	3	1	7	1	2	2	2	2	2	2	4	2	3	3	3	4	3	3	2	2	4	4	4	3	3	3	3	FALSE		FALSE	0.47	1.8			0.47	1.8	0.47	1	2	2	2	2	poor_vision_cause_cataract_untreated			5
2	1091	1	1	2	3	3	1	1	1	1	1	1	4	1	4	4	1	4	4	4	1	1	3	4	2	3	1	1	3	FALSE		TRUE	0.3	0.3			0.3	0.3	0.3	0.3	4	4	13	13	13
2	1092	2	3	1	5	1	2	2	2	2	2	2	2	2	2	3	3	3	3	3	2	2	4	4	4	3	2	3	3	FALSE		FALSE	1.8	1.8			1.8	1.8	1.3	1.8	2	2	2	2	poor_vision_cause_cataract_untreated			5
2	1093	3	1	2	9	2	1	2	1	1	1	1	4	1	4	4	1	4	4	4	2	2	4	3	3	2	2	2	3	TRUE	spectacles_age_2_5	TRUE	0.3	0.3	0.3	0.3	0.3	0.3	0.3	0.3	4	4	13	13	13
2	1094	4	3	1	7	4	2	2	2	1	1	1	4	2	4	4	2	4	4	3	2	2	4	4	4	2	2	2	3	FALSE		TRUE	0.3	0.3			0.3	0.3	0.3	0.3	4	4	13	13	13
2	1095	1	3	3	5	3	1	1	2	1	1	1	5	1	4	4	1	4	5	4	1	2	3	4	3	2	1	1	3	FALSE		FALSE	0.3	0.3			0.3	0.3	0.3	0.3	4	4	13	13	13
2	1096	1	3	2	3	4	1	2	2	1	1	1	4	2	3	3	2	3	4	3	4	3	4	3	4	3	3	3	3	TRUE	spectacles_age_over_5	TRUE	1.8	0.3	1.8	0.3	1.8	0.3	1.8	0.3	2	4	11	13	13			7
2	1097	2	3	2	1	1	2	1	2	2	2	2	2	2	3	3	3	4	3	3	2	2	4	4	4	3	3	3	3	FALSE		TRUE	1.3	0.47			1.3	0.47	1.3	0.3	2	1	11	1	poor_vision_cause_uncorrected_refractive_error			5
2	1098	1	3	3	5	4	1	2	2	1	1	1	5	1	4	4	1	4	4	4	3	3	4	4	2	3	1	1	3	TRUE	spectacles_age_under_2	TRUE	0.3	0.3	0.3	0.3	0.3	0.3	0.3	0.3	4	1	13	13	13
2	1099	1	1	3	3	2	1	1	1	1	1	1	4	2	2	4	2	3	4	3	2	2	4	3	3	3	2	2	3	FALSE		TRUE	0.47	0.3			0.47	0.3	0.3	0.3	1	4	1	13	13
2	1100	2	3	1	3	1	2	2	2	2	2	2	2	2	2	2	3	3	3	3	2	3	4	4	4	3	3	3	3	TRUE	spectacles_age_2_5	TRUE	3	0.47	3	0.47	3	0.47	3	0.3	2	4	2	1	poor_vision_cause_cataract_untreated			6
2	1101	1	3	1	7	1	2	2	2	2	2	2	4	2	2	3	3	2	3	3	2	2	4	4	4	3	3	3	3	FALSE		FALSE	4	0.3			4	0.3	4	0.3	2	1	5	13	13			1
2	1102	1	1	3	2	3	1	1	1	1	1	1	4	1	4	4	1	4	4	4	3	2	4	4	2	3	1	1	3	FALSE		FALSE	0.3	0.3			0.3	0.3	0.3	0.3	4	4	13	13	13
2	1103	1	1	4	7	3	1	1	1	1	1	1	4	2	3	4	1	4	4	4	2	2	4	3	2	2	1	1	3	TRUE	spectacles_age_2_5	TRUE	0.47	0.3	0.3	0.3	0.3	0.3	0.3	0.3	1	4	13	13	13
2	1104	1	3	2	5	4	1	1	2	1	1	1	4	1	4	4	1	4	4	4	4	3	4	4	2	3	1	1	3	FALSE		TRUE	0.3	1			0.3	1	0.3	0.3	4	1	13	1	13
2	1105	1	3	3	4	3	1	1	2	1	1	1	4	2	4	3	2	4	4	4	3	3	3	4	2	3	2	2	3	TRUE	spectacles_age_under_2	TRUE	0.3	0.3	0.3	0.3	0.3	0.3	0.3	0.3	1	4	13	13	13
2	1106	4	3	1	6	3	2	2	2	1	1	1	4	2	3	3	2	3	3	4	3	2	3	4	4	3	3	3	3	TRUE	spectacles_age_over_5	TRUE	0.3	1.8	0.3	1.8	0.3	1.8	0.3	1.8	4	4	13	11	13
2	1107	1	1	3	2	4	1	1	1	1	1	1	4	2	4	4	2	4	5	4	2	2	4	4	3	3	2	2	3	FALSE		FALSE	0.3	0.3			0.3	0.3	0.3	0.3	4	4	13	13	13
2	1108	1	1	3	3	3	1	1	1	1	1	1	4	1	4	4	2	4	4	4	2	2	4	3	3	2	2	2	3	TRUE	spectacles_age_under_2	TRUE	0.3	0.47	0.3	0.47	0.3	0.47	0.3	0.3	4	2	13	1	13
2	1109	1	3	3	6	3	1	1	2	1	1	1	4	1	4	4	2	4	4	4	3	2	4	4	2	2	2	2	3	TRUE	spectacles_age_under_2	TRUE	0.3	0.3	0.3	0.3	0.3	0.3	0.3	0.3	4	4	13	13	13
2	1110	1	1	3	3	4	1	1	1	1	1	1	5	1	5	5	1	4	5	4	3	2	3	4	2	2	1	1	3	FALSE		FALSE	0.3	0.3			0.3	0.3	0.3	0.3	4	4	13	13	13
2	1111	1	3	2	2	2	1	2	1	1	1	1	5	1	4	4	2	4	4	4	2	2	4	3	3	2	3	3	3	FALSE		FALSE	0.3	0.3			0.3	0.3	0.3	0.3	4	4	13	13	13
2	1112	1	1	2	5	2	2	1	1	1	1	1	5	1	4	4	2	4	4	4	2	2	4	3	4	2	2	4	3	FALSE		FALSE	0.47	0.3			0.47	0.3	0.3	0.3	4	4	1	13	13
2	1113	4	3	0	7	1	2	1	2	2	2	2	3	2	2	3	3	2	3	3	2	2	4	4	4	3	3	3	3	TRUE	spectacles_age_under_2	TRUE	1	0.3	1	0.3	1	0.3	1	0.3	2	4	2	13	13			1
2	1114	1	3	1	2	2	1	1	1	1	1	1	4	2	4	4	2	4	4	4	2	2	4	3	4	3	2	2	3	FALSE		TRUE	0.3	0.3			0.3	0.3	0.3	0.3	4	4	13	13	13
2	1115	1	1	3	3	3	1	1	1	1	1	1	4	2	3	4	2	2	4	4	2	2	4	3	3	2	2	2	3	TRUE	spectacles_age_under_2	TRUE	0.47	1	0.3	0.3	0.3	0.3	0.3	0.3	1	4	13	13	13
2	1116	1	3	2	7	3	2	1	1	1	1	1	4	2	4	4	2	4	4	3	2	2	4	3	4	3	2	2	3	TRUE	spectacles_age_under_2	TRUE	0.47	0.3	0.3	0.3	0.3	0.3	0.3	0.3	4	4	13	13	13
2	1117	1	1	4	5	3	1	1	1	1	1	1	4	2	3	4	2	3	4	4	2	2	4	4	2	2	2	2	3	FALSE		TRUE	0.3	0.3			0.3	0.3	0.3	0.3	4	1	13	13	13
2	1118	1	3	1	9	1	2	2	2	2	2	2	4	2	2	3	3	2	3	3	2	3	4	4	4	3	3	3	3	FALSE		FALSE	1.3	1.8			1.3	1.8	1	1.3	2	2	2	2	poor_vision_cause_cataract_untreated			3	5
2	1119	1	3	1	8	1	2	1	1	1	1	1	4	2	4	4	2	4	4	4	2	2	4	3	4	3	2	2	3	TRUE	spectacles_age_2_5	TRUE	0.3	0.3	0.3	0.3	0.3	0.3	0.3	0.3	4	4	13	13	13
																																								1119
[truncated: 10 more columns]
